# Supplementary material for: The transcription factor RttA contributes to sterol regulation and azole resistance in Aspergillus fumigatus
Source: mBio. 2025 Sep 12;16(10):e01854-25. doi: 10.1128/mbio.01854-25 (PMC12505884; doi:10.1128/mbio.01854-25)
Supplement: Table S2 — Differentially expressed genes in ∆rttA, ∆srbA, and ∆atrR versus wild type. [file mbio.01854-25-s0002.xlsx]

## Sheet: ∆rttA
name	Gene.description	log2FoldChange_d_rttA_vs_wt	padj_d_rttA_vs_wt	common in ∆atrR	common in ∆srbA
AFUB_090280	conserved hypothetical protein	-9.88905	1.11798e-13	TRUE	TRUE
AFUB_033190	cyanide hydratase/nitrilase, putative	-3.01984	1.22768e-81	TRUE	TRUE
AFUB_030790	ABC multidrug transporter, putative	-2.45336	1.81409e-144	TRUE	TRUE
AFUB_081430	conserved hypothetical protein	-2.1505	0.000561203
AFUB_090430	sterol glucosyltransferase, putative	-2.05036	1.46999e-31
AFUB_018480	short chain dehydrogenase/oxidoreductase, putative	-2.04114	2.55487e-25		TRUE
AFUB_030800	MFS drug transporter, putative	-1.69968	1.43273e-33	TRUE	TRUE
AFUB_100810	conserved hypothetical protein	-1.34881	0.000836164	TRUE	TRUE
AFUB_099400	sterol 24-c-methyltransferase, putative	-1.30245	4.65551e-56		TRUE
AFUB_085430	MFS sugar transporter, putative	-1.29636	0.000231672
AFUB_001000	conserved hypothetical protein	-1.24227	5.51001e-07	TRUE	TRUE
AFUB_092270	flavin-containing monooxygenase, putative	-1.21171	0.000627455	TRUE	TRUE
AFUB_097090	IgE-binding protein	-1.18634	1.64481e-05		TRUE
AFUB_086160	methionine aminopeptidase, type II, putative	-1.15965	4.24131e-06	TRUE	TRUE
AFUB_044950	conserved hypothetical protein	-1.1452	0.0147932	TRUE	TRUE
AFUB_044030	cytochrome P450 monooxygenase, putative	-1.12902	0.000253904	TRUE	TRUE
AFUB_046570	porphyromonas-type peptidyl-arginine deiminase superfamily	-1.0903	2.99228e-23
AFUB_009550	integral membrane protein	-1.08798	0.0133334	TRUE	TRUE
AFUB_090110	Na/K ATPase alpha 1 subunit, putative	-1.07892	1.87036e-08	TRUE	TRUE
AFUB_060680	bZIP transcription factor (Atf21), putative	-1.06799	0.0117331	TRUE	TRUE
AFUB_062410	fucose-specific lectin FleA	-1.06335	0.0429473	TRUE	TRUE
AFUB_073220	purine-cytosine permease, putative	-1.05824	0.000134417	TRUE	TRUE
AFUB_084640	extracellular endo-polygalacturonase, putative	-1.02548	0.00265613
AFUB_034300	hypothetical protein	-1.00495	0.0388605	TRUE	TRUE
AFUB_071030	metalloreductase, putative	1.33309	2.44596e-05	TRUE	TRUE
AFUB_092700	RING finger protein	1.43211	0.000661521	TRUE
AFUB_090300	gamma-glutamyltranspeptidase	2.6824	2.16406e-160	TRUE
TRUE	the respective genes were commonly deregulated in ∆atrR and ∆srbA

## Sheet: ∆srbA
name	Gene.description	log2FoldChange_d_srbA_vs_wt	padj_d_srbA_vs_wt
AFUB_017380	sterol delta 5,6-desaturase, putative	-8.00727	6.27292e-206
AFUB_075820	geranylgeranyl diphosphate synthase, putative	-7.45314	9.99371e-12
AFUB_003610	MFS transporter, putative	-7.28333	1.34758e-51
AFUB_033190	cyanide hydratase/nitrilase, putative	-7.23833	6.2841e-139
AFUB_086060	cytochrome P450 oxidoreductase OrdA-like, putative	-6.96575	8.2066e-06
AFUB_062410	fucose-specific lectin FleA	-6.71019	4.01538e-13
AFUB_003560	c-14 sterol reductase	-6.53256	2.38156e-268
AFUB_101390	conserved hypothetical protein	-6.45495	3.03246e-05
AFUB_044030	cytochrome P450 monooxygenase, putative	-6.43925	2.01814e-26
AFUB_078060	FAD binding domain protein	-6.1683	0.00164145
AFUB_084150	C-4 methyl sterol oxidase, putative	-6.14295	0
AFUB_063960	14-alpha sterol demethylase Cyp51A	-6.13034	0
AFUB_084330	C6 transcription factor, putative	-6.12053	2.56709e-05
AFUB_047180	integral membrane protein Pth11-like, putative	-5.89533	0.0405531
AFUB_086180	O-methyltransferase, putative	-5.85084	0.000220724
AFUB_081480	glutamate decarboxylase	-5.68486	9.08041e-67
AFUB_086330	dimethylallyl tryptophan synthase FtmPT1	-5.67945	0.00193838
AFUB_081150	hypothetical protein	-5.66507	8.3537e-07
AFUB_086310	phytanoyl-CoA dioxygenase family protein	-5.60988	5.24714e-05
AFUB_049740	conserved hypothetical protein	-5.59999	1.70765e-06
AFUB_086020	methyltransferase SirN-like, putative	-5.53786	0.00320641
AFUB_047590	cholestenol delta-isomerase, putative	-5.52111	1.53371e-192
AFUB_016640	conidial hydrophobin RodB	-5.41846	1.50628e-06
AFUB_086680	C6 transcription factor, putative	-5.32552	1.24478e-05
AFUB_001000	conserved hypothetical protein	-5.30371	3.32906e-59
AFUB_086000	alpha/beta hydrolase, putative	-5.28066	0.00206195
AFUB_017390	beta-alanine synthase, putative	-5.22673	1.27293e-56
AFUB_000750	toxin biosynthesis protein Tri7-like , putative	-5.20895	2.69864e-65
AFUB_034470	fungal specific transcription factor, putative	-5.14221	0.00391563
AFUB_094890		-5.08228	0.00119945
AFUB_062520	RING-finger domain protein, putative	-5.02806	0.00266998
AFUB_000800	cytochrome P450 monooxygenase, putative	-4.94681	0.000119371
AFUB_048630		-4.91534	0.00438879
AFUB_033350	C4-dicarboxylate transporter/malic acid transport protein, putative	-4.889	1.22691e-93
AFUB_101740	hypothetical protein	-4.86772	1.51909e-27
AFUB_034000	conserved hypothetical protein	-4.86235	0.0065074
AFUB_079580	conserved hypothetical protein	-4.83161	0.000175365
AFUB_100920	glycosyl hydrolase, putative	-4.80653	4.24284e-35
AFUB_081160	MFS transporter, putative	-4.78393	0.001959
AFUB_095010		-4.78377	0.000119869
AFUB_091710	plasma membrane protein Pth11-like, putative	-4.7691	6.05441e-128
AFUB_086050	integral membrane protein	-4.7417	0.013882
AFUB_048800	NRPS-like enzyme, putative	-4.724	0.00207152
AFUB_087310	high affinity methionine permease	-4.7171	9.84547e-08
AFUB_101730	GABA permease, putative	-4.71659	2.32715e-35
AFUB_070720		-4.63546	2.85913e-07
AFUB_062550	terpene synthase family protein	-4.6315	1.68333e-09
AFUB_047830		-4.61469	0.0208796
AFUB_049290	conserved hypothetical protein	-4.54116	3.66613e-07
AFUB_036990	RING finger domain protein, putative	-4.5405	5.17491e-306
AFUB_096700	extracellular arabinanase, putative	-4.4942	0.0451319
AFUB_080030		-4.48752	0.00964466
AFUB_086070	acetate-CoA ligase, putative	-4.48366	0.00730665
AFUB_086320	cytochrome P450, putative	-4.46228	0.00144597
AFUB_087240	C6 and C2H2 transcription factor RegA-like, putative	-4.41448	4.66736e-24
AFUB_081370		-4.35676	0.00921542
AFUB_086340	O-methyltransferase, putative	-4.35414	3.35179e-14
AFUB_062010	alpha,alpha-trehalose-phosphate synthase subunit, putative	-4.34208	7.59435e-05
AFUB_081360	MFS multidrug transporter, putative	-4.34182	0.00657311
AFUB_000770	UbiA-like prenyltransferase, putative	-4.32257	1.2787e-50
AFUB_062450	heat shock trehalose synthase, putative	-4.29872	4.43723e-06
AFUB_016810	ABC drug exporter AbcA	-4.25992	2.23421e-07
AFUB_045570	zinc-binding oxidoreductase, putative	-4.24632	0.0172262
AFUB_097260	phosphatidylserine decarboxylase family protein	-4.23675	3.03726e-16
AFUB_062540	cytochrome P450	-4.22628	2.85442e-15
AFUB_075780	cytochrome P450 oxidoreductase GliF	-4.21594	3.93509e-42
AFUB_017690	GDSL lipase/acylhydrolase family protein	-4.20922	0.0285389
AFUB_069950	conserved hypothetical protein	-4.18455	1.36655e-86
AFUB_040860	hypothetical protein	-4.17369	7.44044e-20
AFUB_047580	putative exported protein	-4.13084	8.6704e-202
AFUB_086170	conserved hypothetical protein	-4.12137	0.0307974
AFUB_017460	amidase family protein	-4.1061	4.28093e-35
AFUB_061490	calcium binding protein Caleosin, putative	-4.09968	1.69709e-173
AFUB_087570	transcriptional activator of ethanol catabolism AlcS	-4.09661	0.00512342
AFUB_057130	conidial hydrophobin Hyp1/RodA	-4.09023	7.47216e-05
AFUB_070750	MFS multidrug transporter, putative	-4.07681	0.0415308
AFUB_070710	glycosyl hydrolase, putative	-4.0549	6.12277e-229
AFUB_047950	integral membrane protein	-4.05436	4.39117e-179
AFUB_047260	GPI anchored cell wall protein, putative	-4.05348	4.30678e-21
AFUB_090490	alkaline serine protease (PR1)/allergen F18-like	-4.01941	2.56604e-05
AFUB_049150	CRAL/TRIO domain protein	-4.01869	4.88904e-17
AFUB_050030	hypothetical protein	-4.01823	5.71037e-10
AFUB_048250	short chain dehydrogenase (AtsC), putative	-3.98992	3.68785e-137
AFUB_045580	C6 transcription factor, putative	-3.9889	5.27048e-06
AFUB_012310	nitrite reductase NiiA	-3.96982	0
AFUB_101720	conserved hypothetical protein	-3.96895	2.09199e-17
AFUB_077960	exo-beta-1,3-glucanase, putative	-3.96683	0.0274507
AFUB_062480	pyruvate decarboxylase, putative	-3.96155	3.77579e-235
AFUB_000760	acetyltransferase, putative	-3.95367	2.01682e-26
AFUB_003620		-3.91724	3.14922e-06
AFUB_050860	major allergen and cytotoxin AspF1	-3.89862	2.14135e-108
AFUB_039650	hypothetical protein	-3.88303	0.0343867
AFUB_087709	hypothetical protein	-3.86262	0.0415533
AFUB_045480	conserved hypothetical protein	-3.84957	5.83206e-07
AFUB_086350	cytochrome P450, putative	-3.83309	6.29503e-10
AFUB_081380	integral membrane protein	-3.81829	7.08871e-18
AFUB_070690	conserved hypothetical protein	-3.78352	0.000895728
AFUB_077690	hypothetical protein	-3.77865	0.000801788
AFUB_033240	conidial pigment biosynthesis protein Ayg1	-3.75877	0.000221565
AFUB_062530	conserved hypothetical protein	-3.74428	9.96656e-45
AFUB_044660	pyridine nucleotide-disulfide oxidoreductase, putative	-3.74253	6.98228e-145
AFUB_101090	dynamin GTPase, putative	-3.73574	0.0460315
AFUB_086040	alpha/beta hydrolase, putative	-3.72554	0.000441326
AFUB_000830	adenylate-forming enzyme, putative	-3.7173	1.33196e-14
AFUB_017490	exo-beta-1,3-glucanase, putative	-3.712	0.00206219
AFUB_078040	nonribosomal peptide synthase, putative	-3.70342	0.0250385
AFUB_081050	UDP-glucose,sterol transferase, putative	-3.70262	1.12148e-59
AFUB_092510	monooxygenase, putative	-3.68966	3.8485e-05
AFUB_034180	flavin-binding monooxygenase, putative	-3.68662	3.07557e-126
AFUB_000350	amidase family protein	-3.68593	4.67554e-94
AFUB_061480	protein phosphatase, putative	-3.66004	7.49645e-63
AFUB_049900	class V chitinase, putative	-3.62677	2.85448e-80
AFUB_049170	hypothetical protein	-3.6147	1.21254e-70
AFUB_034170	conserved hypothetical protein	-3.59499	0.00117757
AFUB_081470	alpha-1,3-glucanase, putative	-3.59347	0.000778153
AFUB_091700	transmembrane transporter, putative	-3.58111	6.32653e-253
AFUB_072110	extracellular 3-ketosteroid 1-dehydrogenase, putative	-3.56466	4.93341e-20
AFUB_092020	cell wall organization protein/glutathione transferase (Gto3), putative	-3.55569	4.72964e-53
AFUB_049300	integral membrane protein	-3.53565	5.49596e-113
AFUB_090700	integral membrane protein (Pth11), putative	-3.52542	0.00621894
AFUB_085240	CmcJ-like methyltransferase, putative	-3.52065	1.29466e-08
AFUB_045740		-3.52033	0.0307473
AFUB_086380	conserved hypothetical protein	-3.51281	0.00339931
AFUB_039680	15-hydroxyprostaglandin dehydrogenase (NAD(+))	-3.49729	3.6745e-06
AFUB_033580	C6 transcription factor, putative	-3.49375	0.0066881
AFUB_086420	oxidoreductase, 2OG-Fe(II) oxygenase family, putative	-3.47816	0.0307974
AFUB_033610	conserved hypothetical protein	-3.47207	6.59932e-18
AFUB_099490	polyhydroxybutyrate depolymerase, putative	-3.46999	0.0223548
AFUB_049010	FacC-like extracellular signaling protein, putative	-3.46803	0.00358411
AFUB_070700	conserved hypothetical protein	-3.46793	1.65216e-11
AFUB_070680	penicillolysin/deuterolysin metalloprotease, putative	-3.46021	1.12453e-18
AFUB_085280	hypothetical protein	-3.43481	0.000476302
AFUB_020800	Ctr copper transporter family protein	-3.424	8.25571e-146
AFUB_057580	67 kDa myosin-cross-reactive antigen family protein	-3.42373	2.48161e-222
AFUB_048750	zinc-binding oxidoreductase, putative	-3.41705	3.76519e-09
AFUB_084140	conserved hypothetical protein	-3.40002	2.8911e-90
AFUB_062130	cysteine dioxygenase, putative	-3.38891	6.25327e-23
AFUB_021600	MFS sugar transporter, putative	-3.3801	2.85836e-42
AFUB_016560	TfdA family taurine dioxygenase, putative	-3.37881	2.60796e-85
AFUB_101210	sensor histidine kinase/response regulator, putative	-3.37561	1.11479e-167
AFUB_092830	telomere-associated RecQ helicase, putative	-3.35787	0.0143046
AFUB_071960	C6 transcription factor, putative	-3.30863	6.57795e-06
AFUB_084710	conserved hypothetical protein	-3.29856	1.09974e-34
AFUB_097290	NmrA-like family protein	-3.28762	2.06827e-33
AFUB_036980	small oligopeptide transporter, OPT family	-3.27538	2.10709e-109
AFUB_043970	conserved hypothetical protein	-3.26852	2.8153e-15
AFUB_087170	conserved hypothetical protein	-3.2548	4.52739e-34
AFUB_092400	galactose oxidase, putative	-3.24948	2.70902e-05
AFUB_015200	laccase TilA	-3.24266	2.15301e-66
AFUB_050660	alpha-galactosidase	-3.24157	4.80429e-162
AFUB_090930		-3.23015	1.12574e-48
AFUB_062510	hypothetical protein	-3.22892	8.30538e-14
AFUB_062490	replication factor C subunit	-3.21021	3.30141e-09
AFUB_084700	histidine acid phosphatase, putative	-3.19132	4.47749e-18
AFUB_000340	ADAM family of metalloprotease ADM-A	-3.17041	1.37473e-105
AFUB_084410	proline permease, putative	-3.15899	6.06965e-33
AFUB_066440	conserved hypothetical protein	-3.13731	0.00290678
AFUB_092270	flavin-containing monooxygenase, putative	-3.13348	1.366e-19
AFUB_047760	DUF1275 domain protein	-3.12948	8.11519e-40
AFUB_004489	FG-GAP repeat protein, putative	-3.11825	1.13244e-24
AFUB_067250	alpha-amylase, putative	-3.09092	6.77261e-59
AFUB_038380	acetate kinase, putative	-3.06829	1.32975e-158
AFUB_096100	MFS toxin efflux pump, putative	-3.06713	3.34015e-46
AFUB_091810	zinc-containing alcohol dehydrogenase, putative	-3.05087	3.32577e-11
AFUB_001360	FAD dependent oxidoreductase, putative	-3.03419	2.53839e-112
AFUB_070730	extracellular sialidase/neuraminidase, putative	-3.03341	4.35292e-41
AFUB_071870	FAD binding oxidoreductase, putative	-3.0282	3.15895e-18
AFUB_042020	glutaminase GtaA	-2.99176	2.26566e-47
AFUB_049970	ThiJ/PfpI family protein	-2.9806	1.92257e-18
AFUB_045800	MFS multidrug transporter, putative	-2.97031	4.81781e-127
AFUB_035050	MFS glucose transporter, putative	-2.96853	1.5497e-36
AFUB_081670	2-haloalkanoic acid dehalogenase, putative	-2.9601	0.000197191
AFUB_009560	conserved hypothetical protein	-2.94941	1.21359e-08
AFUB_073830	conserved threonine rich protein	-2.93375	0.0261108
AFUB_026350	amino acid permease	-2.92438	3.21645e-41
AFUB_086140	conserved hypothetical protein	-2.91591	0.0317167
AFUB_092360	hypothetical protein	-2.90972	5.14505e-41
AFUB_068280	carbonic anhydrase Nce103, putative	-2.90818	2.01829e-265
AFUB_099880	cell wall serine-threonine-rich galactomannoprotein Mp1	-2.90152	8.32632e-05
AFUB_075790	thioredoxin reductase GliT	-2.8995	2.93804e-124
AFUB_042120	C2H2 zinc finger domain protein, putative	-2.89701	2.16914e-05
AFUB_085990	glutathione S-transferase, putative	-2.8948	0.0307694
AFUB_017010	FAD/FMN-containing protein	-2.8925	1.83184e-11
AFUB_101120	MFS multidrug transporter, putative	-2.88928	2.72344e-16
AFUB_073220	purine-cytosine permease, putative	-2.88269	1.70372e-32
AFUB_053780	alcohol dehydrogenase, putative	-2.88255	3.90881e-240
AFUB_048400		-2.87493	1.98487e-17
AFUB_057570	GPI anchored protein, putative	-2.87127	2.91477e-10
AFUB_081390	amino acid permease, putative	-2.87064	9.58541e-103
AFUB_012300	nitrate reductase NiaD	-2.85482	2.78787e-194
AFUB_079570	beta-xylosidase	-2.84223	1.52541e-08
AFUB_094420	tetratricopeptide repeat protein	-2.83658	1.17474e-27
AFUB_070460	potassium uptake transporter, putative	-2.8358	7.3031e-82
AFUB_078200	hypothetical protein	-2.83546	0.0318377
AFUB_045790		-2.82724	1.22538e-139
AFUB_085490	integral membrane protein, putative	-2.81636	0.0160885
AFUB_045560	MFS transporter, putative	-2.81119	0.0368794
AFUB_054460	DUF636 domain protein	-2.80587	5.15533e-79
AFUB_092370	putative allantoate permease of the major facilitator superfamily	-2.79675	0.000923285
AFUB_034190	xenobiotic compound monooxygenase, DszA family	-2.79545	0.000692121
AFUB_034220	conserved hypothetical protein	-2.79226	0.000683712
AFUB_080010		-2.771	0.020703
AFUB_099670	aquaporin	-2.76584	6.22688e-120
AFUB_091820	cyanamide hydratase, putative	-2.75255	2.82081e-13
AFUB_011180	conserved hypothetical protein	-2.74266	3.86603e-73
AFUB_090630	MgtC/SapB family membrane protein	-2.73	3.87349e-15
AFUB_087820	phytase, putative	-2.72419	1.19503e-123
AFUB_067240	C6 finger domain protein, putative	-2.70606	1.66056e-252
AFUB_036210	extracellular serine rich protein	-2.6969	5.38439e-05
AFUB_046060	mycelial catalase Cat1	-2.69553	3.05584e-91
AFUB_051230	MFS multidrug transporter, putative	-2.69276	3.13264e-60
AFUB_016720	CP2 transcription factor, putative	-2.68336	2.87256e-165
AFUB_044650	67 kDa myosin-cross-reactive antigen family protein	-2.67422	5.48668e-112
AFUB_002300	plasma membrane protein Pth11-like, putative	-2.67356	1.36809e-07
AFUB_057590	acyl-CoA dehydrogenase, putative	-2.66829	9.58622e-134
AFUB_048240	hexose transporter protein	-2.65548	7.31433e-24
AFUB_049180	GABA permease, putative	-2.65542	3.1214e-115
AFUB_017800	aldehyde dehydrogenase, putative	-2.64875	3.25098e-183
AFUB_072090	cytochrome P450 monooxygenase, putative	-2.64176	0.0373911
AFUB_097300	fungal specific transcription factor, putative	-2.6213	2.10735e-23
AFUB_034300	hypothetical protein	-2.61678	1.00238e-11
AFUB_101800	DUF89 domain protein	-2.60187	0.0130381
AFUB_034440	pentafunctional AROM polypeptide, putative	-2.5882	0.0496825
AFUB_049330	integral membrane protein	-2.58452	1.77921e-13
AFUB_048790	ABC multidrug transporter, putative	-2.57487	4.57583e-20
AFUB_071860	RING finger protein	-2.56335	9.31304e-13
AFUB_062470	lactate dehydrogenase	-2.56129	2.34648e-20
AFUB_048340	flavin-containing amine oxidase, putative	-2.55553	0.000271852
AFUB_045080	flavin-containing monooxygenase, putative	-2.5546	0.0347233
AFUB_081210	DUF895 domain membrane protein	-2.55331	8.23908e-08
AFUB_101140	monooxygenase, putative	-2.55284	2.9126e-33
AFUB_038130	eukaryotic translation initiation factor eIF-2C4, putative	-2.53928	6.25855e-49
AFUB_042130	DEAD/DEAH box helicase, putative	-2.53553	2.71899e-49
AFUB_048560		-2.53319	0.0481105
AFUB_033530	3-beta hydroxysteroid dehydrogenase/isomerase, putative	-2.52392	7.39547e-30
AFUB_044430	conserved hypothetical protein	-2.51379	4.14922e-79
AFUB_036410	conserved hypothetical protein	-2.49183	9.05804e-22
AFUB_081530		-2.49148	0.00204118
AFUB_051830	hypothetical protein	-2.49047	0.000460524
AFUB_101130	hypothetical protein	-2.48286	5.59117e-15
AFUB_023720	L-ornithine N5-oxygenase SidA	-2.48259	3.0048e-160
AFUB_008450	conserved hypothetical protein	-2.47701	3.50613e-216
AFUB_090610	rhamnosidase B, putative	-2.47599	2.53719e-41
AFUB_050830	peroxidase, putative	-2.47237	4.858e-48
AFUB_051140	cytochrome P450, putative	-2.47169	2.59506e-24
AFUB_090620	hypothetical protein	-2.45383	5.291e-19
AFUB_086400	hypothetical protein	-2.44708	1.40615e-07
AFUB_044790	cytochrome P450 oxidoreductase, putative	-2.447	0.01241
AFUB_056400	conserved hypothetical protein	-2.44305	8.75591e-11
AFUB_062060	oxidoreductase, short-chain dehydrogenase/reductase family, putative	-2.44041	6.02019e-18
AFUB_101110	NAD binding Rossmann fold oxidoreductase, putative	-2.43995	1.39179e-08
AFUB_081440	salicylate hydroxylase, putative	-2.43283	0.000522783
AFUB_072040	cytochrome P450 monooxygenase, putative	-2.43174	0.0064646
AFUB_088980	malate dehydrogenase, putative	-2.42534	2.4343e-116
AFUB_000780	FAD-dependent monooxygenase (PaxM), putative	-2.42349	1.96209e-12
AFUB_062460	phosphoenolpyruvate synthase, putative	-2.42345	7.30653e-149
AFUB_080580		-2.41607	0.0398892
AFUB_094880	conserved hypothetical protein	-2.3973	1.40131e-121
AFUB_009550	integral membrane protein	-2.39653	4.4998e-12
AFUB_086210	NlpC/P60-like cell-wall peptidase, putative	-2.39538	0.0145017
AFUB_084720	Na+/H+ exchanger family protein, putative	-2.39498	5.93951e-16
AFUB_015530	extracellular cell wall glucanase Crf1/allergen Asp F9	-2.39455	7.14064e-180
AFUB_025100	conserved hypothetical protein	-2.39073	1.20344e-236
AFUB_059260	protein tyrosine phosphatase Pps1, putative	-2.38932	1.83461e-80
AFUB_080720	elastinolytic metalloproteinase Mep	-2.3836	7.37859e-07
AFUB_044640	transferase family protein	-2.38356	9.6787e-157
AFUB_090600	pectin lyase B	-2.37624	6.50733e-31
AFUB_049190	GNAT family acetyltransferase, putative	-2.36944	7.49969e-100
AFUB_035470	oxidoreductase, 2OG-Fe(II) oxygenase family, putative	-2.36684	0.00844868
AFUB_094850	fructosyl amino acid oxidase, putative	-2.36535	6.45509e-10
AFUB_061470	NlpC/P60-like cell-wall peptidase, putative	-2.36215	3.10776e-16
AFUB_044170	conserved hypothetical protein	-2.35843	0.00185669
AFUB_018340	HLH transcription factor, putative	-2.35432	4.32622e-123
AFUB_094820	ABC multidrug transporter, putative	-2.34538	7.98991e-129
AFUB_016430	D-lactate dehydrogenase, putative	-2.3361	2.82111e-120
AFUB_092530	conserved hypothetical protein	-2.33446	0.0018699
AFUB_098170	C-4 methyl sterol oxidase Erg25, putative	-2.32382	4.76701e-208
AFUB_057880	hypothetical protein	-2.30876	0.00125909
AFUB_081500	C6 transcription factor, putative	-2.30346	1.51429e-41
AFUB_036650	conserved hypothetical protein	-2.29879	1.78817e-132
AFUB_001270	hypothetical protein	-2.29618	0.00113083
AFUB_047250		-2.29511	0.00349686
AFUB_087590	alcohol dehydrogenase, putative	-2.29231	0.0460315
AFUB_046460	zinc-containing alcohol dehydrogenase, putative	-2.28178	4.01537e-05
AFUB_025730	NDT80 / PhoG like DNA-binding family protein	-2.26298	2.95216e-78
AFUB_101100	MFS transporter, putative	-2.26141	0.000100059
AFUB_097470		-2.2597	0.000104446
AFUB_055435		-2.25104	1.96706e-23
AFUB_049310	Ankyrin repeat protein	-2.24901	8.19563e-07
AFUB_097930	FMN dependent dehydrogenase, putative	-2.24636	1.26223e-65
AFUB_097940	D-lactate dehydrogenase (cytochrome), putative	-2.24367	4.04917e-123
AFUB_058150	extracellular rhamnogalacturonase, putative	-2.2382	0.000101127
AFUB_045860	conserved hypothetical protein	-2.23639	1.10783e-06
AFUB_045470	amidohydrolase family protein	-2.21148	1.88557e-07
AFUB_086010	cytochrome P450 oxidoreductase, putative	-2.20866	0.0144193
AFUB_091720	beta-D-glucoside glucohydrolase	-2.20408	0.000370877
AFUB_006240	erythromycin esterase, putative	-2.1921	2.99096e-56
AFUB_091650	siderochrome-iron transporter Sit1, putative	-2.17883	3.53758e-177
AFUB_064370	cAMP-mediated signaling protein Sok1, putative	-2.17799	5.16257e-130
AFUB_087490	OPT peptide transporter Mtd1, putative	-2.17777	1.84358e-05
AFUB_061840	lipase, putative	-2.17445	0.00047782
AFUB_040190	hypothetical protein	-2.15864	2.07717e-44
AFUB_062200	integral membrane protein	-2.15796	5.9042e-62
AFUB_080890	pectin methylesterase, putative	-2.15354	1.37577e-10
AFUB_016770	peptidase S41 family protein	-2.15297	1.47263e-122
AFUB_100710	conserved hypothetical protein	-2.148	1.62652e-38
AFUB_048210	beta-glucosidase, putative	-2.14359	4.47814e-05
AFUB_062350	conserved hypothetical protein	-2.13912	4.34134e-105
AFUB_044800	short-chain alcohol dehydrogenase, putative	-2.13819	9.39987e-32
AFUB_090640	FAD dependent oxidoreductase, putative	-2.13042	6.69348e-150
AFUB_016930	HET domain protein	-2.12039	7.89036e-40
AFUB_002000	deoxyribodipyrimidine photo-lyase Phr1, putative	-2.11046	1.61423e-54
AFUB_101780	endo-chitosanase, pseudogene	-2.10925	1.57283e-101
AFUB_034690	heat shock protein Hsp30/Hsp42, putative	-2.1056	1.36655e-86
AFUB_043980	cytochrome P450 monooxygenase, putative	-2.1054	0.000631868
AFUB_081960	conserved hypothetical protein	-2.10425	2.2889e-07
AFUB_086150	C6 finger transcription factor, putative	-2.10344	0.000385529
AFUB_011680	NADH oxidase	-2.09169	2.5001e-44
AFUB_078150	bZIP transcription factor (Atf7), putative	-2.09054	0.00793172
AFUB_000810	cytochrome P450 monooxygenase, putative	-2.07496	2.17132e-05
AFUB_075650	zinc metallopeptidase, putative	-2.07329	0.0283684
AFUB_029480	protein phosphatase regulatory subunit Gac1, putative	-2.07193	8.75417e-25
AFUB_038070	pyruvate decarboxylase PdcA, putative	-2.06267	1.507e-148
AFUB_023630	beta-1,6-glucan boisynthesis protein (Knh1), putative	-2.05609	2.93581e-12
AFUB_097210	serine carboxypeptidase (CpdS), putative	-2.05174	8.48245e-30
AFUB_022430	sugar hydrolase, putative	-2.04607	1.2483e-79
AFUB_069960	zinc knuckle transcription factor (CnjB), putative	-2.04515	1.56201e-11
AFUB_058520	conserved hypothetical protein	-2.04304	5.71884e-75
AFUB_086690	FAD-dependent monooxygenase, putative	-2.04222	1.57724e-11
AFUB_083260	C2H2 finger domain protein, putative	-2.04123	8.39959e-11
AFUB_071410	hypothetical protein	-2.0372	3.51453e-80
AFUB_062190	beta-lactamase, putative	-2.03407	1.4681e-63
AFUB_090280	conserved hypothetical protein	-2.02216	1.28996e-13
AFUB_081510	FMN dependent dehydrogenase, putative	-2.02125	1.32625e-19
AFUB_094840	conserved hypothetical protein	-2.01433	0.000389723
AFUB_096310	aminotransferase, putative	-2.01	1.83007e-19
AFUB_035650	2-dehydropantoate 2-reductase family protein, putative	-2.00935	7.61223e-06
AFUB_046600	F-box domain protein	-2.00893	2.05595e-08
AFUB_031510	phytanoyl-CoA dioxygenase family protein	-2.00868	2.39417e-46
AFUB_094860	C6 finger domain protein, putative	-2.00603	4.05729e-28
AFUB_101040	conserved hypothetical protein	-2.00361	0.000153425
AFUB_055310	squalene monooxygenase Erg1	-1.99619	3.77579e-235
AFUB_037060	fatty acid oxygenase PpoC, putative	-1.98104	9.22377e-09
AFUB_071220	glycosyl transferase, putative	-1.97898	3.77152e-102
AFUB_094830	conserved hypothetical protein	-1.97872	1.0269e-49
AFUB_046580	MFS transporter, putative	-1.96862	8.49758e-52
AFUB_093140	sterol delta 5,6-desaturase ERG3	-1.96253	9.90519e-111
AFUB_051820	conserved hypothetical protein	-1.95061	2.06805e-232
AFUB_025260	cyclohexanone monooxygenase, putative	-1.9505	0.024216
AFUB_051150	P450 family sporulation-specific N-formyltyrosine oxidase Dit2, putative	-1.94802	5.30068e-13
AFUB_024300	MFS allantoate transporter, putative	-1.93857	6.91759e-11
AFUB_034360	oxidoreductase, 2OG-Fe(II) oxygenase family, putative	-1.92589	5.64567e-60
AFUB_013490	hypothetical protein	-1.91345	5.62852e-22
AFUB_080125		-1.91282	7.07939e-90
AFUB_004100	4-carboxymuconolactone decarboxylase family protein	-1.91152	2.51729e-76
AFUB_016240	sphinganine hydroxylase Sur2, putative	-1.90441	7.93777e-140
AFUB_047610	oxidoreductase, 2OG-Fe(II) oxygenase family, putative	-1.90076	1.41665e-07
AFUB_033590	conserved hypothetical protein	-1.89889	0.0134542
AFUB_049720	conserved hypothetical protein	-1.89678	5.19312e-06
AFUB_080050		-1.88539	2.45078e-31
AFUB_068450	hypothetical protein	-1.88398	1.43095e-08
AFUB_049780	C6 transcription factor, putative	-1.87752	7.5849e-21
AFUB_069630	conserved hypothetical protein	-1.87557	1.9443e-123
AFUB_083460	N-acetylglucosamine-6-phosphate deacetylase (NagA), putative	-1.87129	3.05354e-08
AFUB_036960	ABC transporter, putative	-1.86748	0.0429662
AFUB_065370	YeeE/YedE family integral membrane protein	-1.86423	6.8286e-12
AFUB_030800	MFS drug transporter, putative	-1.86389	2.33077e-41
AFUB_033250	conidial pigment biosynthesis 1,3,6,8-tetrahydroxynaphthalene reductase Arp2	-1.86364	1.12857e-06
AFUB_003890	conserved hypothetical protein	-1.86111	0.0499117
AFUB_029470	hypothetical protein	-1.86051	4.65197e-05
AFUB_082030	aldehyde dehydrogenase family protein	-1.85938	2.59521e-16
AFUB_033180	flavin-binding monooxygenase, putative	-1.85729	0.00227793
AFUB_080020		-1.85169	0.000205345
AFUB_080510	MFS maltose permease, putative	-1.85123	0.000594852
AFUB_087010	hypothetical protein	-1.8508	0.00462231
AFUB_041040	GMC oxidoreductase, putative	-1.84537	1.6135e-06
AFUB_091840	Pfs, NACHT, and Ankyrin domain protein	-1.84411	0.0021594
AFUB_067260	glucoamylase/glucan 1,4-alpha-glucosidase, putative	-1.84381	1.06178e-06
AFUB_101300	conserved hypothetical protein	-1.84197	0.0209459
AFUB_084130	MFS transporter, putative	-1.83909	1.3627e-18
AFUB_062180	MFS transporter, putative	-1.83811	2.14511e-11
AFUB_079330	toxin biosynthesis protein, putative	-1.83612	5.77176e-09
AFUB_046970	benzodiazepine receptor family protein	-1.83495	4.23756e-51
AFUB_081690	FAD dependent oxidoreductase superfamily	-1.83148	3.78932e-47
AFUB_001120	conserved hypothetical protein	-1.82667	1.31468e-06
AFUB_006130	hypothetical protein	-1.82501	1.60223e-41
AFUB_047340	tyrosinase, putative	-1.82194	2.13598e-73
AFUB_016420	glycosyl transferase, putative	-1.81996	7.1031e-73
AFUB_013300	hypothetical protein	-1.81892	0.00199084
AFUB_061940	C6 transcription factor, putative	-1.81633	1.07865e-39
AFUB_062500	glyoxalase family protein	-1.81439	2.86459e-16
AFUB_062360	phosphorylase, putative	-1.81274	3.36154e-46
AFUB_076150	conserved hypothetical protein	-1.81139	1.23393e-46
AFUB_037580	Taz1-interacting factor 1 (TAF1), putative	-1.80741	3.39408e-147
AFUB_035460	nonribosomal peptide synthase, putative	-1.80738	2.58514e-06
AFUB_007800	coproporphyrinogen III oxidase, putative	-1.80686	1.8875e-126
AFUB_086370	conserved hypothetical protein	-1.806	0.00561408
AFUB_091160	phospholipase PldA, putative	-1.80449	9.7832e-119
AFUB_040200	tubulin-specific chaperone c, putative	-1.80381	4.92243e-189
AFUB_065340	zinc-containing alcohol dehydrogenase, putative	-1.80182	1.05077e-97
AFUB_030790	ABC multidrug transporter, putative	-1.79491	1.05753e-83
AFUB_078070	nonribosomal peptide synthase, putative	-1.79445	1.23613e-38
AFUB_006730	pathogenesis associated protein Cap20, putative	-1.79231	2.87622e-91
AFUB_057560	conserved hypothetical protein	-1.7913	1.9049e-05
AFUB_078230	isochorismatase family hydrolase, putative	-1.78802	4.75694e-56
AFUB_018010	xylosidase/glycosyl hydrolase, putative	-1.78483	0.00121578
AFUB_045250	phosphatidylethanolamine-binding protein, putative	-1.78397	0.0176572
AFUB_070090	conserved hypothetical protein	-1.78325	7.87717e-97
AFUB_095040	aspartic endopeptidase (AP1), putative	-1.77822	0.000136719
AFUB_086160	methionine aminopeptidase, type II, putative	-1.7757	1.81824e-15
AFUB_016970	phosphoesterase superfamily protein	-1.76042	0.0415308
AFUB_058820	polyglutamate biosynthesis protein, putative	-1.76012	2.18598e-23
AFUB_077770	hypothetical protein	-1.75951	0.0132899
AFUB_066310	phosphate transporter	-1.75824	3.07393e-30
AFUB_046830	GMC oxidoreductase, putative	-1.75767	2.45686e-242
AFUB_099290	dienelactone hydrolase	-1.75587	5.93829e-52
AFUB_041760	conserved hypothetical protein	-1.7489	1.25815e-100
AFUB_096390	conserved hypothetical protein	-1.74886	1.5052e-189
AFUB_057780	salicylate hydroxylase, putative	-1.74511	0.0343351
AFUB_060890	agmatinase, putative	-1.74418	0.0038743
AFUB_009590	conserved hypothetical protein	-1.74225	0.00589899
AFUB_036610	conserved hypothetical protein	-1.73785	0.0151657
AFUB_036090	extracellular serine-threonine rich protein	-1.73379	7.09879e-60
AFUB_084120	trihydroxytoluene oxygenase	-1.72805	1.43771e-13
AFUB_094020	MFS sugar transporter, putative	-1.72672	4.92552e-47
AFUB_022180	cell wall galactomannoprotein Mp2/allergen F17-like	-1.72239	4.1777e-66
AFUB_054540	conserved hypothetical protein	-1.72226	1.35412e-31
AFUB_037280	oxidoreductase, zinc-binding	-1.72176	4.25294e-20
AFUB_041890	class V chitinase, putative	-1.71615	7.81249e-16
AFUB_016410	UDP-glucose dehydrogenase	-1.7149	5.12339e-33
AFUB_002180	alcohol dehydrogenase, putative	-1.71047	3.14558e-11
AFUB_075050	conserved hypothetical protein	-1.70339	3.40674e-126
AFUB_078220		-1.70255	4.06105e-08
AFUB_090650	C6 transcription factor, putative	-1.70215	8.23805e-15
AFUB_001440	RNA binding protein, putative	-1.70095	5.10709e-19
AFUB_037000	C6 transcription factor, putative	-1.69984	2.49148e-31
AFUB_099590	HLH DNA binding domain protein, putative	-1.69437	2.85431e-101
AFUB_087020	GABA permease, putative	-1.69168	6.03966e-06
AFUB_033270	conidial pigment biosynthesis scytalone dehydratase Arp1	-1.69091	0.025966
AFUB_061590	small oligopeptide transporter, OPT family	-1.68824	6.48539e-34
AFUB_076180	zinc-binding oxidoreductase ToxD, putative	-1.68257	4.38219e-60
AFUB_055050	beta-lactamase family protein	-1.67924	0.000237224
AFUB_036240	FAD binding domain protein	-1.67641	8.54336e-10
AFUB_061900	conserved hypothetical protein	-1.67555	5.69878e-10
AFUB_060680	bZIP transcription factor (Atf21), putative	-1.67286	3.1985e-07
AFUB_015960	C2H2 type conidiation transcription factor BrlA	-1.67032	8.46826e-05
AFUB_045770		-1.66976	2.3419e-11
AFUB_092450	branched-chain amino acid aminotransferase, putative	-1.66945	0.0136005
AFUB_018980	ubiquinone biosynthesis protein Coq7, putative	-1.66773	2.70876e-67
AFUB_041700	oligo-1,6-glucosidase	-1.66712	7.90318e-08
AFUB_100320	Asp hemolysin-like protein	-1.66509	0.0260804
AFUB_063950	HLH DNA binding domain protein, putative	-1.66205	0.021139
AFUB_085950	dimethylallyl tryptophan synthase, putative	-1.66132	2.91981e-27
AFUB_067190	conserved hypothetical protein	-1.65774	0.0140754
AFUB_030180	dihydrodipicolinate synthetase family protein	-1.65731	0.000244156
AFUB_086200	polyketide synthase, putative	-1.65684	0.02631
AFUB_003580	esterase, putative	-1.6544	8.34982e-07
AFUB_051370	conserved hypothetical protein	-1.65273	7.04024e-79
AFUB_000470	flavin-binding monooxygenase-like protein	-1.65193	1.75867e-56
AFUB_071230	spherulin 4-like cell surface protein, putative	-1.65112	1.06575e-20
AFUB_097110	amino acid permease, putative	-1.64751	0.0330665
AFUB_025510	aspartate transaminase, putative	-1.64665	3.45278e-103
AFUB_049100	choline dehydrogenase, putative	-1.64104	0.00309073
AFUB_089310	hypothetical protein	-1.64036	8.49716e-77
AFUB_101220	nucleoside-diphosphate-sugar epimerases, putative	-1.63843	6.00443e-10
AFUB_052300	ferrooxidoreductase Fet3, putative	-1.63823	3.44006e-100
AFUB_066060	GPI anchored cell wall protein, putative	-1.63633	5.08879e-57
AFUB_047190	conserved hypothetical protein	-1.63381	8.16759e-16
AFUB_016500	long chain fatty alcohol oxidase, putative	-1.63233	2.18917e-52
AFUB_060640	iron-regulated transporter, putative	-1.63031	1.52729e-64
AFUB_038080	THUMP domain protein	-1.62617	7.0721e-82
AFUB_091830	conserved hypothetical protein	-1.62165	4.49725e-26
AFUB_033900	hypothetical protein	-1.6204	7.00722e-37
AFUB_078940	Patatin-like serine hydrolase, putative	-1.61913	1.20954e-05
AFUB_099190	conserved hypothetical protein	-1.61894	4.2209e-51
AFUB_058760	conserved hypothetical protein	-1.61613	8.94598e-57
AFUB_076620	GPI anchored CFEM domain protein	-1.61375	0.031877
AFUB_060670	MFS quinate transporter, putative	-1.61177	1.5121e-27
AFUB_086980	hypothetical protein	-1.60631	1.77225e-06
AFUB_042820	RNA polymerase II mediator complex component Srb8, putative	-1.59918	2.66266e-118
AFUB_100280	NmrA-like family protein, putative	-1.59804	1.57806e-14
AFUB_020920	conserved hypothetical protein	-1.59048	1.24856e-74
AFUB_090110	Na/K ATPase alpha 1 subunit, putative	-1.58963	3.33781e-20
AFUB_049670	carboxypeptidase S1, putative	-1.58374	0.0428087
AFUB_060650	C6 finger domain protein, putative	-1.58293	9.12998e-22
AFUB_002730	conserved hypothetical protein	-1.58266	3.64163e-84
AFUB_100290	aldehyde dehydrogenase, putative	-1.58093	0.00959204
AFUB_030960	DUF636 domain protein	-1.57992	1.49898e-09
AFUB_099560	tripeptidyl-peptidase (TppA), putative	-1.57887	5.86829e-95
AFUB_007580	6-phosphofructo-2-kinase 1	-1.57279	1.65928e-166
AFUB_085790	conserved hypothetical protein	-1.56897	1.28228e-110
AFUB_084110	conserved hypothetical protein	-1.56789	1.9659e-29
AFUB_091940	maltase	-1.56648	7.89999e-14
AFUB_024920	secreted dipeptidyl peptidase DppV	-1.56644	1.10399e-27
AFUB_037380	conserved hypothetical protein	-1.5664	2.17792e-18
AFUB_012700	uridine permease Fui1, putative	-1.55968	1.42344e-17
AFUB_085250	conserved hypothetical protein	-1.55936	5.47834e-06
AFUB_075920	hypothetical protein	-1.55671	0.000785056
AFUB_000370	extracelular cellulose binding protein (Cip2), putative	-1.55451	1.36467e-05
AFUB_082780	oligopeptidase family protein	-1.55329	2.25018e-79
AFUB_099050	C6 transcription factor Ctf1A, putative	-1.5521	3.59338e-111
AFUB_040180	tripeptidyl peptidase SED3	-1.55123	1.56353e-22
AFUB_048080	phosphoketolase, putative	-1.55023	4.58523e-71
AFUB_097320	C6 transcription factor, putative	-1.54495	2.97362e-09
AFUB_098000	vegetative incompatibility WD repeat protein, putative	-1.54399	3.35179e-14
AFUB_007870		-1.54382	0.00311074
AFUB_086410	hypothetical protein	-1.54175	0.000417846
AFUB_002340		-1.53912	2.50842e-09
AFUB_051810	conserved hypothetical protein	-1.53046	0.0468163
AFUB_016520	F-box domain protein	-1.52976	2.80065e-07
AFUB_048960		-1.52865	0.0137542
AFUB_091980	NADH-dependent flavin oxidoreductase, putative	-1.52561	1.08208e-14
AFUB_089830	amino acid permease (Gap1), putative	-1.51955	4.09815e-55
AFUB_088060	MFS peptide transporter Ptr2, putative	-1.5195	2.34243e-70
AFUB_091610	alpha-ketoglutarate-dependent taurine dioxygenase	-1.51828	6.32271e-35
AFUB_059520	ubiquitin carboxyl-terminal hydrolase, putative	-1.51811	1.30506e-13
AFUB_058470	SNF2 family helicase, putative	-1.51515	3.12418e-05
AFUB_039520	conserved hypothetical protein	-1.513	1.89689e-24
AFUB_009620	conserved hypothetical protein	-1.50673	1.8304e-69
AFUB_092000	F-box domain protein	-1.50619	2.68886e-24
AFUB_034660	histidine acid phosphatase, putative	-1.50143	1.0227e-36
AFUB_065800	short chain dehydrogenase, putative	-1.49946	1.09884e-17
AFUB_012890	conserved hypothetical protein	-1.49922	0.000101608
AFUB_045780		-1.49796	1.06535e-14
AFUB_066920	hypothetical protein	-1.49587	1.59006e-73
AFUB_062380	conserved hypothetical protein	-1.49581	7.35322e-32
AFUB_036970	carboxypeptidase Y, putative	-1.48758	1.57844e-10
AFUB_021520	D-3-phosphoglycerate dehydrogenase	-1.48745	1.13991e-40
AFUB_049890	conserved hypothetical protein	-1.48582	0.0194133
AFUB_007060	conserved hypothetical protein	-1.48186	0.0127955
AFUB_075500		-1.47938	0.00313929
AFUB_077200	conserved hypothetical protein	-1.47746	2.22803e-26
AFUB_013890	metalloreductase, putative	-1.47743	1.37114e-27
AFUB_007460	conserved hypothetical protein	-1.47567	5.42768e-20
AFUB_035410	conserved hypothetical protein	-1.46644	2.1884e-07
AFUB_083450	DUF895 domain membrane protein	-1.46628	1.21942e-19
AFUB_049110	peroxisomal dehydratase, putative	-1.46599	0.000149525
AFUB_066700	conserved hypothetical protein	-1.46398	5.21568e-37
AFUB_049200	H /K ATPase alpha subunit, putative	-1.46048	2.27431e-16
AFUB_031300	DUF323 domain protein	-1.45913	2.69291e-36
AFUB_024820	MFS transporter, putative	-1.45789	1.80634e-05
AFUB_031610	alcohol dehydrogenase, zinc-containing	-1.45763	4.33493e-10
AFUB_041690	conserved hypothetical protein	-1.45737	3.93625e-06
AFUB_080520	integral membrane protein, putative	-1.45596	1.08547e-15
AFUB_040230	conserved hypothetical protein	-1.45273	5.49287e-10
AFUB_041600	exo-beta-1,3-glucanase, putative	-1.44818	1.75654e-08
AFUB_000300	conserved hypothetical protein	-1.43872	0.000236727
AFUB_016080	beta galactosidase, putative	-1.43718	2.04805e-42
AFUB_058770	GMF family protein	-1.43637	0.00233277
AFUB_006400	DnaJ domain protein	-1.43574	5.06275e-56
AFUB_101080	conserved hypothetical protein	-1.43462	8.89136e-05
AFUB_041900	succinate-semialdehyde dehydrogenase, putative	-1.43238	5.74982e-41
AFUB_017560	conserved hypothetical protein	-1.43061	1.24217e-19
AFUB_081180	hypothetical protein	-1.42923	0.0137349
AFUB_049500	glyceraldehyde 3-phosphate dehydrogenase, putative	-1.42707	8.75955e-50
AFUB_030010	methyltransferase, putative	-1.42585	1.38816e-13
AFUB_088770	conserved hypothetical protein	-1.42256	2.78427e-49
AFUB_035110	hypothetical protein	-1.41713	2.61508e-48
AFUB_096470	conserved hypothetical protein	-1.41398	3.99769e-27
AFUB_026310	urate oxydase UaZ	-1.4106	9.48441e-31
AFUB_048260	hypothetical protein	-1.40915	0.0478004
AFUB_034030	periplasmic nitrate reductase, putative	-1.40696	2.61188e-06
AFUB_022420	Dishevelled, Egl-10, and Pleckstrin domain protein	-1.40377	3.8712e-62
AFUB_090370	C6 transcription factor, putative	-1.40358	1.74269e-07
AFUB_066160	phosphatidate cytidylyltransferase, putative	-1.39833	5.44172e-91
AFUB_026740	alcohol dehydrogenase, putative	-1.39566	7.68062e-48
AFUB_079350	AMP-binding enzyme, putative	-1.39002	6.55968e-12
AFUB_085650	chitosanase, putative	-1.38436	0.00125903
AFUB_040270	conserved hypothetical protein	-1.38225	8.90934e-30
AFUB_086220	conserved hypothetical protein	-1.38174	0.00131452
AFUB_051500	aromatic amino acid aminotransferase, putative	-1.38125	1.04506e-45
AFUB_022670	hypothetical protein	-1.38124	0.0119308
AFUB_090050	conserved hypothetical protein	-1.3709	8.23894e-45
AFUB_090710	O-methyltransferase	-1.37014	0.0440538
AFUB_099400	sterol 24-c-methyltransferase, putative	-1.36889	1.35059e-63
AFUB_048500		-1.36593	8.52342e-05
AFUB_096160	GNAT family acetyltransferase, putative	-1.36115	3.05379e-38
AFUB_013150	phenol 2-monooxygenase, putative	-1.3532	3.4924e-21
AFUB_000990	ferric-chelate reductase, putative	-1.35246	4.19193e-09
AFUB_054020	serine/threonine protein kinase, putative	-1.34661	3.02892e-35
AFUB_072620		-1.34622	0.0132389
AFUB_066500	conserved hypothetical protein	-1.3459	0.00420138
AFUB_058530	conserved hypothetical protein	-1.34501	7.33241e-102
AFUB_088000	opsin, putative	-1.34399	1.37627e-39
AFUB_011710	MFS peptide transporter, putaitve	-1.34381	2.38618e-20
AFUB_000790	integral membrane protein	-1.34188	0.0422132
AFUB_035770	stomatin family protein	-1.33816	3.37645e-44
AFUB_077730	nucleoside-diphosphate-sugar epimerase family protein	-1.33556	0.0292979
AFUB_060440	metallo-beta-lactamase family protein	-1.33291	3.1701e-15
AFUB_047460	hypothetical protein	-1.32944	2.90588e-08
AFUB_047050	class II aldolase/adducin domain protein	-1.32493	6.81889e-21
AFUB_041160	alpha-ketoglutarate-dependent taurine dioxygenase	-1.32444	0.0062978
AFUB_031140	TPR domain protein	-1.32322	5.64823e-105
AFUB_063720	acid sphingomyelinase, putative	-1.32149	3.47871e-22
AFUB_026880	conserved hypothetical protein	-1.32115	0.00011612
AFUB_054050	acyl-CoA dehydrogenase family protein	-1.32028	4.37631e-74
AFUB_033720	catalase Cat	-1.31811	1.00186e-14
AFUB_005330	Leucine Rich Repeat domain protein	-1.31722	2.9668e-87
AFUB_030870	conserved hypothetical protein	-1.31675	1.38572e-33
AFUB_015380	C6 transcription factor, putative	-1.31657	2.81473e-05
AFUB_066340	flavin-binding monooxygenase-like protein	-1.31529	2.12465e-52
AFUB_065350	raffinose synthase protein Sip1, putative	-1.31357	2.76982e-27
AFUB_003330	RNA binding protein	-1.30933	3.13449e-14
AFUB_052310	high-affinity iron transporter FtrA	-1.30911	1.49547e-52
AFUB_036450	sugar transporter-like protein	-1.30812	2.00565e-17
AFUB_046350	conserved hypothetical protein	-1.30785	0.000415193
AFUB_100390	DUF829 domain protein (PaxU), putative	-1.30212	0.017318
AFUB_089430	conserved hypothetical protein	-1.30091	3.21804e-10
AFUB_012740	1-phosphatidylinositol-4,5-bisphosphate phosphodiesterase Plc1, putative	-1.30037	1.18795e-62
AFUB_081600	conserved hypothetical protein	-1.29916	0.00886971
AFUB_037270	dihydrodipicolinate synthetase family protein	-1.29712	9.13704e-09
AFUB_101570	acid phosphatase, putative	-1.2966	0.00771993
AFUB_088280	conserved hypothetical protein	-1.29346	1.26023e-27
AFUB_034070	conserved hypothetical protein	-1.29238	0.0182237
AFUB_036110	conserved hypothetical protein	-1.29143	2.87271e-07
AFUB_041610	conserved hypothetical protein	-1.29134	6.17537e-88
AFUB_081850	conserved hypothetical protein	-1.29078	4.66122e-12
AFUB_034100	conserved hypothetical protein	-1.29044	0.0214606
AFUB_097090	IgE-binding protein	-1.28979	5.98156e-08
AFUB_089920	alcohol dehydrogenase, putative	-1.28852	2.72221e-17
AFUB_094530	oxidoreductase (Msc7), putative	-1.28801	3.08747e-121
AFUB_000900	oxidoreductase, short chain dehydrogenase/reductase family	-1.28562	0.000319817
AFUB_020970	acetamidase/formamidase family protein	-1.27904	3.47624e-11
AFUB_020580	pheromone processing carboxypeptidase (Sxa2), putative	-1.27846	3.29874e-42
AFUB_021320	C6 transcription factor, putative	-1.27726	3.05748e-35
AFUB_032690		-1.27447	1.6404e-40
AFUB_021510	xylosidase/arabinosidase, putative	-1.27324	5.84313e-08
AFUB_054240	4-aminobutyrate transaminase GatA	-1.2731	4.15292e-82
AFUB_088380	C6 transcription factor, putative	-1.27133	2.6391e-16
AFUB_063320	flavin-binding monooxygenase, putative	-1.26733	6.63324e-29
AFUB_003200	NADH-quinone oxidoreductase Pst2, putative	-1.26685	9.50595e-10
AFUB_034750	Pyridoxal-phosphate dependent enzyme, putative	-1.26395	2.23846e-57
AFUB_097339	hypothetical protein	-1.26161	3.11359e-05
AFUB_009850	conserved hypothetical protein	-1.26097	2.03168e-06
AFUB_092190	integral membrane protein Pth11-like, putative	-1.26066	3.40406e-08
AFUB_050240	cytochrome P450 phenylacetate 2-hydroxylase, putative	-1.26065	1.76817e-41
AFUB_071390	MFS transporter, putative	-1.25701	2.21699e-17
AFUB_090090	serine/threonine protein kinase, putative	-1.25638	7.32137e-21
AFUB_082620	NAD binding Rossmann fold oxidoreductase, putative	-1.2528	0.00423164
AFUB_057850	heat shock protein Hsp20/Hsp26, putative	-1.25111	1.18471e-28
AFUB_099660	hypothetical protein	-1.25102	6.79719e-36
AFUB_037390		-1.25068	4.77136e-05
AFUB_097970	beta-N-acetylglucosaminidase, putative	-1.24862	0.000351497
AFUB_046820	conserved hypothetical protein	-1.24188	1.12914e-106
AFUB_057340	hydrolase, putative	-1.2416	1.2819e-06
AFUB_013470	conserved hypothetical protein	-1.24042	4.73101e-06
AFUB_084420	hypothetical protein	-1.2386	1.91922e-06
AFUB_080040	conserved hypothetical protein	-1.23721	2.0026e-08
AFUB_051720	disease resistance protein Aig2, putative	-1.23664	0.000184097
AFUB_078020	rhamnosidase, putative	-1.23637	8.64292e-13
AFUB_090350	conserved hypothetical protein	-1.23444	2.80923e-32
AFUB_071490	IBR finger domain protein	-1.23241	2.82788e-43
AFUB_090230	FAD dependent sulfhydryl oxidase Erv2, putative	-1.23006	2.81051e-51
AFUB_088710	streptococcal hemagglutinin protein, putative	-1.2281	9.73087e-06
AFUB_064010	sphingolipid desaturase, putative	-1.22647	9.95502e-58
AFUB_048290	short-chain dehydrogenase/oxidoreductase, putative	-1.22534	5.47276e-15
AFUB_096330	conserved hypothetical protein	-1.22533	1.88796e-51
AFUB_092010	hypothetical protein	-1.22039	9.24614e-08
AFUB_060150	short chain dehydrogenase/reductase family	-1.22037	4.74957e-11
AFUB_029650	ABC transporter, putative	-1.22005	1.0772e-10
AFUB_003440	conserved hypothetical protein	-1.21933	9.76999e-44
AFUB_071500		-1.21807	1.11753e-38
AFUB_046520	conserved hypothetical protein	-1.2175	1.11748e-71
AFUB_057520	peptidase, putative	-1.21735	6.48117e-05
AFUB_070800		-1.21637	0.00260346
AFUB_029720	kinase activator (Atg17), putative	-1.21411	1.53671e-31
AFUB_034650	dUTPase, putative	-1.21366	0.00161117
AFUB_079300	NACHT domain protein	-1.21318	3.95246e-05
AFUB_005010	PSP1 domain protein	-1.21265	1.11616e-45
AFUB_087870	conserved hypothetical protein	-1.20808	1.04592e-46
AFUB_058120	alpha-1,2-mannosidase family protein	-1.20659	2.05549e-05
AFUB_043925		-1.20624	3.8876e-14
AFUB_010490	ubiquitin domain protein, putative	-1.20578	5.81358e-34
AFUB_030430	conserved hypothetical protein	-1.20129	0.000870342
AFUB_054720	DUF636 domain protein	-1.19587	7.39596e-05
AFUB_021300	fumarylacetoacetate hydrolase FahA	-1.19498	4.93067e-11
AFUB_013100	SH3 domain protein	-1.19463	1.2662e-55
AFUB_025190	C6 finger domain protein, putative	-1.19359	4.13289e-56
AFUB_012840	MFS transporter, putative	-1.19269	0.00263045
AFUB_071400	O-methyltransferase, putative	-1.19189	4.94976e-56
AFUB_099550	GPI anchored protein, putative	-1.19094	4.52064e-06
AFUB_054890	DnaJ domain protein Psi, putative	-1.18848	6.00191e-34
AFUB_031920	cell division control protein Cdc25, putative	-1.18826	1.58222e-31
AFUB_045930	ubiE/COQ5 methyltransferase, putative	-1.18313	0.00178546
AFUB_091070	conserved hypothetical protein	-1.18278	2.69465e-43
AFUB_048470		-1.18108	0.0261383
AFUB_006180	GPI anchored serine-rich protein	-1.1804	3.01238e-32
AFUB_042320	MFS sugar transporter, putative	-1.17857	9.49094e-17
AFUB_003940	MFS sugar transporter, putative	-1.17723	1.92744e-10
AFUB_088390	C6 transcription factor, putative	-1.17628	8.39684e-09
AFUB_097800		-1.17303	3.15598e-09
AFUB_027540	conserved hypothetical protein	-1.17291	4.49098e-41
AFUB_072610	MFS transporter, putative	-1.16871	8.16867e-15
AFUB_057830	conserved hypothetical protein	-1.16833	2.40185e-09
AFUB_057530	conserved hypothetical protein	-1.16557	5.6504e-07
AFUB_028530	PtaB protein, putative	-1.16462	1.04874e-44
AFUB_086030	hybrid PKS-NRPS enzyme, putative	-1.16114	4.76284e-07
AFUB_092160	conserved hypothetical protein	-1.15948	1.68686e-09
AFUB_017530	C6 transcription factor, putative	-1.1591	0.0189911
AFUB_004650	integral membrane protein, putative	-1.15903	3.41828e-20
AFUB_034480	conserved hypothetical protein	-1.14974	0.0114546
AFUB_079250	high affinity zinc ion transporter, putative	-1.14899	2.1211e-16
AFUB_075420		-1.14858	9.16157e-07
AFUB_066510		-1.14799	0.00127978
AFUB_035140	C2H2 finger domain protein, putative	-1.14655	1.62307e-35
AFUB_044810	MFS siderophore iron transporter, putative	-1.14286	1.26982e-29
AFUB_089270	14-alpha sterol demethylase Cyp51B	-1.14244	1.96848e-75
AFUB_032680	conserved hypothetical protein	-1.14033	3.91738e-16
AFUB_075640	zinc alcohol dehydrogenase, putative	-1.13966	1.34137e-15
AFUB_080770	endo-1,4-beta-mannosidase, putative	-1.13875	9.89751e-07
AFUB_083930	chromate ion transporter, putative	-1.13827	1.0744e-17
AFUB_032640	CAF1 family ribonuclease, putative	-1.13782	5.20638e-15
AFUB_000430	conserved hypothetical protein	-1.13559	6.06349e-41
AFUB_048200	TPR domain protein	-1.13544	2.98216e-14
AFUB_096450	flavin-binding monooxygenase-like protein	-1.1342	9.1148e-35
AFUB_057890	AflR-like C6 zinc cluster transcription factor, putative	-1.13227	0.00284957
AFUB_098790	hypothetical protein	-1.13111	4.7491e-42
AFUB_020930	plasma membrane low affinity zinc ion transporter, putative	-1.13107	3.82075e-48
AFUB_060660	arylsulfatase, putative	-1.12977	2.49999e-18
AFUB_040360	oxidative stress response protein Oxr1, putative	-1.12934	4.6169e-25
AFUB_091460	conserved hypothetical protein	-1.12922	3.60712e-33
AFUB_053180	RTA1 domain protein, putative	-1.12828	1.14438e-31
AFUB_037100	ADP-ribosylation factor 6, putative	-1.12755	1.75921e-33
AFUB_058810	PTH11-like integral membrane protein	-1.12746	6.8807e-06
AFUB_078030	MFS sugar permease, putative	-1.12677	1.92708e-07
AFUB_021310	maleylacetoacetate isomerase MaiA	-1.12666	3.54042e-05
AFUB_054730	nucleoside-diphosphate-sugar epimerase, putative	-1.12564	1.43317e-18
AFUB_006230	conserved hypothetical protein	-1.12547	2.93328e-42
AFUB_076500	conserved hypothetical protein	-1.12318	6.59787e-44
AFUB_019980	catechol dioxygenase, putative	-1.12047	2.94204e-21
AFUB_076270	guanine deaminase, putative	-1.11596	4.48063e-09
AFUB_047780	aminopeptidase Y, putative	-1.11564	0.00463861
AFUB_009880	conserved hypothetical protein	-1.11121	0.00166655
AFUB_102000		-1.11105	3.94594e-07
AFUB_056330	conserved hypothetical protein	-1.10876	1.39071e-05
AFUB_029730	sulfur metabolite repression control protein SconB, putative	-1.10684	1.66886e-38
AFUB_085800	sugar transporter family protein	-1.10525	0.0223477
AFUB_060400	nonribosomal peptide synthase, putative	-1.10294	3.15283e-25
AFUB_021290	homogentisate 1,2-dioxygenase (HmgA), putative	-1.10147	1.66671e-15
AFUB_027950	HET domain protein, putative	-1.09709	0.00317487
AFUB_092600	LipA and NB-ARC domain protein	-1.09495	6.49673e-22
AFUB_070910	tripeptidyl peptidase A	-1.09443	2.76571e-25
AFUB_059080	conserved hypothetical protein	-1.09436	0.00115004
AFUB_036600	MFS sugar transporter protein, putative	-1.09403	9.33757e-07
AFUB_000710	glycosyl transferase, putative	-1.09274	2.88013e-07
AFUB_068140	C2 domain protein	-1.0926	1.94525e-22
AFUB_061260	FHA domain protein	-1.09162	2.45228e-24
AFUB_006510	alpha-L-rhamnosidase B, putative	-1.09118	0.0302859
AFUB_045650		-1.09086	2.06131e-42
AFUB_033310	cellobiose dehydrogenase	-1.09038	0.000282628
AFUB_074400	protoporphyrinogen oxidase, putative	-1.08955	4.00452e-75
AFUB_066820	C6 sexual development transcription factor NosA	-1.0866	9.76153e-05
AFUB_094110	conserved hypothetical protein	-1.08461	7.22619e-26
AFUB_029620	conserved hypothetical protein	-1.08365	9.83551e-16
AFUB_063530	conserved hypothetical protein	-1.08234	4.39397e-23
AFUB_071640		-1.08072	3.78693e-54
AFUB_019940	F-box domain protein	-1.0802	1.16691e-29
AFUB_071569	capsule polysaccharide biosynthesis protein, putative	-1.07798	6.02418e-26
AFUB_033510	hypothetical protein	-1.07609	1.78413e-29
AFUB_071600		-1.07608	2.96069e-39
AFUB_099630	C6 transcription factor, putative	-1.07315	8.03726e-08
AFUB_020430	polarized growth protein (Boi2), putative	-1.07291	7.77907e-53
AFUB_091470	conserved hypothetical protein	-1.06722	7.36415e-27
AFUB_099680	GABA permease (Uga4), putative	-1.06289	1.48855e-22
AFUB_101830	conserved hypothetical protein	-1.0624	2.71321e-15
AFUB_050010	peroxisomal copper amine oxidase	-1.06184	0.0331921
AFUB_073890	carbon catabolite repression protein CreD, putative	-1.05913	1.31882e-70
AFUB_036250	C6 transcription factor, putative	-1.05861	7.05763e-18
AFUB_072940	SAM and PH domain protein (Boi1), putative	-1.05543	3.69639e-12
AFUB_062400	aldo-keto reductase (AKR13), putative	-1.05341	0.0137519
AFUB_018480	short chain dehydrogenase/oxidoreductase, putative	-1.04819	2.32111e-08
AFUB_059370	oxidative stress protein Svf1, putative	-1.04803	8.49635e-55
AFUB_041380	conserved hypothetical protein	-1.04745	6.16875e-38
AFUB_045410	isopropanol dehydrogenase, putative	-1.04715	0.00958775
AFUB_099010	LysM domain protein, putative	-1.0466	4.20248e-38
AFUB_065670	mitochondrial peroxiredoxin Prx1, putative	-1.04273	3.86606e-35
AFUB_066030	protein kinase, putative	-1.04172	3.53917e-28
AFUB_057270	flavin containing polyamine oxidase, putative	-1.04137	0.000110436
AFUB_047120	acetyltransferase, GNAT family family	-1.04019	0.00059526
AFUB_058510	conserved hypothetical protein	-1.03754	1.5427e-14
AFUB_001260	glutamate decarboxylase	-1.03695	5.01295e-61
AFUB_098830	conserved hypothetical protein	-1.03667	4.75359e-40
AFUB_097785		-1.03412	4.62524e-28
AFUB_009790	MFS multidrug transporter, putative	-1.03386	1.5497e-36
AFUB_028160	MFS multidrug transporter, putative	-1.03222	8.78791e-14
AFUB_081030	conserved hypothetical protein	-1.03114	3.91823e-09
AFUB_025110	ATP-dependent RNA helicase (Hrh1), putative	-1.02959	5.30936e-31
AFUB_025390	extracellular endoglucanase/cellulase, putative	-1.0277	2.18781e-20
AFUB_022650	conserved hypothetical protein	-1.02504	2.59871e-42
AFUB_073660	chromosomal organization and DNA repair protein Mms21, putative	-1.02459	8.98541e-25
AFUB_085510	thioredoxin, putative	-1.02413	0.00128488
AFUB_030660	serine threonine protein kinase, putative	-1.02006	2.80434e-20
AFUB_030930	C6 transcription factor (Leu3), putative	-1.01803	0.00369205
AFUB_030640	tubulin subunit TubB	-1.01758	2.55058e-46
AFUB_091190	glucanase, putative	-1.01757	0.00388803
AFUB_048270	hypothetical protein	-1.01653	0.00440804
AFUB_071240	cell surface protein, putative	-1.01485	9.35847e-10
AFUB_096410	MFS transporter Seo1, putative	-1.01462	2.49966e-08
AFUB_018760	conserved hypothetical protein	-1.01199	0.000175707
AFUB_016760	conserved hypothetical protein	-1.01032	4.45908e-07
AFUB_066630	conserved hypothetical protein	-1.00978	2.74138e-28
AFUB_051320	conserved hypothetical protein	-1.00935	7.42648e-07
AFUB_070900	conserved hypothetical protein	-1.00931	7.49113e-15
AFUB_025980	conserved hypothetical protein	-1.00907	3.88872e-11
AFUB_067020	conserved hypothetical protein	-1.00862	5.43784e-23
AFUB_043030	glyoxalase family protein	-1.00615	3.87108e-67
AFUB_097700	hypothetical protein	-1.00575	7.0672e-06
AFUB_013040	conserved hypothetical protein	-1.00537	1.64121e-18
AFUB_069620	conserved hypothetical protein	-1.00389	9.51773e-16
AFUB_099600	NmrA-like family protein	-1.0033	2.18204e-16
AFUB_044280		-1.00254	6.75981e-18
AFUB_037050	conserved hypothetical protein	-1.0015	2.36483e-05
AFUB_080530	C6 finger domain protein, putative	-1.00142	0.00202344
AFUB_041000	cell wall protein, putative	-1.00037	1.48358e-10
AFUB_028170	hypothetical protein	-1.00012	0.000143609
AFUB_072925	conserved hypothetical protein	1.00404	2.36226e-08
AFUB_032240	hypothetical protein	1.00409	0.00120685
AFUB_018350	ferric-chelate reductase, putative	1.01038	0.000911965
AFUB_054570	HPP family protein	1.01318	7.77506e-18
AFUB_055480	serine/threonine protein kinase, putative	1.01508	8.85571e-05
AFUB_049790	zinc-binding oxidoreductase, putative	1.01588	0.00105014
AFUB_098960	conserved hypothetical protein	1.0236	3.13204e-35
AFUB_061710	endo-1,3(4)-beta-glucanase, putative	1.02535	0.0208644
AFUB_099690	GPI anchored protein, putative	1.02994	1.53349e-24
AFUB_046900	integral membrane protein	1.03816	9.35847e-10
AFUB_051200	pyoverdine/dityrosine biosynthesis protein, putative	1.04053	0.0230287
AFUB_036190	mitochondrial chaperone BCS1, putative	1.04472	1.82343e-36
AFUB_051400	C6 transcription factor, putative	1.04677	5.53227e-18
AFUB_075880	conserved hypothetical protein	1.0512	0.00236429
AFUB_077310	conserved hypothetical protein	1.05232	2.31447e-14
AFUB_043270	C6 transcription factor (Fcr1), putative	1.05497	4.12263e-53
AFUB_086960	GNAT family acetyltransferase, putative	1.05618	7.2751e-23
AFUB_083430	C6 transcription factor (Ctf1B), putative	1.06637	1.05512e-41
AFUB_018660	non-classical export protein Nce102, putative	1.06769	6.77479e-12
AFUB_072520	DnaJ chaperone (Caj1), putative	1.06944	1.02792e-27
AFUB_010830	alpha/beta fold family hydrolase, putative	1.07521	4.17916e-15
AFUB_056430	D-arabinitol dehydrogenase ArbD, putative	1.07686	2.40437e-06
AFUB_004630	conserved hypothetical protein	1.07788	2.22348e-07
AFUB_102080	ankyrin repeat protein	1.07871	4.13254e-14
AFUB_082470	conserved hypothetical protein	1.07954	1.51559e-24
AFUB_016580	long-chain-fatty-acid-CoA ligase, putative	1.08182	2.28242e-05
AFUB_096620		1.08512	0.00614151
AFUB_066350	conserved hypothetical protein	1.08843	6.64473e-05
AFUB_067000	conserved hypothetical protein	1.09108	2.865e-31
AFUB_084100	hypothetical protein	1.0911	9.60359e-07
AFUB_000450	FAD binding domain protein	1.09292	2.03979e-40
AFUB_071070		1.09443	0.000478797
AFUB_055130	methylmalonyl-CoA decarboxylase, alpha subunit, putative	1.09766	0.00493028
AFUB_033480	RTA1 domain protein, putative	1.09779	2.90588e-08
AFUB_098880	conserved hypothetical protein	1.09976	4.63273e-38
AFUB_001820	C2H2 finger domain protein, putative	1.10604	0.0319553
AFUB_070870	2-dehydropantoate 2-reductase	1.10813	6.74818e-20
AFUB_024100	conserved hypothetical protein	1.10897	1.51622e-29
AFUB_073380	conserved hypothetical protein	1.11118	4.97683e-33
AFUB_082570	LEA domain protein	1.11155	0.00536353
AFUB_075350		1.11915	0.023537
AFUB_095060	conserved hypothetical protein	1.12066	0.00407026
AFUB_099730	conserved hypothetical protein	1.12372	6.39097e-25
AFUB_065540	Patatin family phospholipase, putative	1.12698	2.17166e-18
AFUB_096490	conserved hypothetical protein	1.13024	4.3246e-07
AFUB_002360	IgE binding protein, putative	1.13155	0.0283787
AFUB_077580	integral membrane protein, putative	1.13845	0.000500534
AFUB_049360	transesterase (LovD), putative	1.14246	3.1174e-10
AFUB_082490	C2H2 finger domain protein, putative	1.14412	2.00937e-34
AFUB_040020	conserved hypothetical protein	1.14731	6.03958e-18
AFUB_028470	1,3-beta-glucanosyltransferase Gel3	1.15367	1.08957e-22
AFUB_080440	alpha/beta hydrolase, putative	1.15473	1.83156e-08
AFUB_071800	polyketide synthase, putative	1.15506	1.58122e-05
AFUB_038480	FAD binding domain protein	1.15534	9.04235e-10
AFUB_020850	conserved hypothetical protein	1.15983	5.68357e-10
AFUB_034580	LipA and NB-ARC domain protein	1.16476	2.01874e-13
AFUB_045610	NRPS-like enzyme, putative	1.17077	7.25613e-09
AFUB_031000	AflR-like C6 transcription factor, putative	1.17334	0.00462263
AFUB_023020	conserved hypothetical protein	1.17814	2.05146e-25
AFUB_073910	acetyltransferase, GNAT family family	1.17891	0.000203388
AFUB_059760	conserved hypothetical protein	1.17961	2.87265e-29
AFUB_055140	inositol 5-phosphatase, putative	1.18526	9.29915e-34
AFUB_039480	extracellular thaumatin domain protein, putative	1.18808	2.88647e-21
AFUB_087300	conserved hypothetical protein	1.19841	3.04222e-32
AFUB_028270	NADPH-adrenodoxin reductase Arh1, putative	1.19973	8.52118e-55
AFUB_026790	triosephosphate isomerase	1.20007	5.00589e-17
AFUB_099770	C6 finger domain protein, putative	1.20174	0.00490492
AFUB_038360	RTA1 domain protein, putative	1.2042	1.00973e-31
AFUB_041410	cytochrome c oxidase copper chaperone Cox17, putative	1.20536	0.00266541
AFUB_071580		1.20562	2.45451e-21
AFUB_046780	conserved hypothetical protein	1.21012	4.33199e-17
AFUB_098630	phenazine biosynthesis-like protein, putative	1.21101	4.50929e-50
AFUB_066430	conserved hypothetical protein	1.21232	1.10972e-19
AFUB_006940	alpha-glucosidase, putative	1.2147	0.00144218
AFUB_021900	pyruvate dehydrogenase E1 component alpha subunit, putative	1.2174	0.00194486
AFUB_010790	aldehyde reductase II	1.21778	0.00215888
AFUB_084510	beta-glucosidase, putative	1.22743	5.29824e-05
AFUB_033160	amino acid transporter, putative	1.22918	0.000859036
AFUB_037680	GABA permease, putative	1.23241	0.0155063
AFUB_094940	GNAT family N-acetyltransferase, putative	1.23502	1.13814e-18
AFUB_072930	C6 transcription factor RosA	1.23772	1.70179e-07
AFUB_098010	extracellular alpha-1,3-glucanase/mutanase, putative	1.23916	0.00146115
AFUB_099480	phosphoglycerate mutase family protein	1.24599	5.64736e-06
AFUB_028690	calcineurin binding protein, putative	1.25164	2.06718e-21
AFUB_034540	lysophospholipase Plb3	1.25574	1.29015e-54
AFUB_019120	MFS transporter, putative	1.25721	0.0421867
AFUB_002960	lipase, putative	1.25772	2.09074e-75
AFUB_047920	ATP/GTP-binding protein, putative	1.26206	0.000443626
AFUB_094750	malate synthase AcuE	1.26365	1.95958e-44
AFUB_087620	cytidine deaminase, putative	1.26387	0.000814729
AFUB_095510	conserved hypothetical protein	1.26468	2.26906e-23
AFUB_058090	ABC transporter, putative	1.26529	2.43008e-43
AFUB_015220	conserved hypothetical protein	1.26788	0.00958175
AFUB_061650	FAD dependent oxidoreductase superfamily	1.26916	1.77236e-22
AFUB_095220	ABC multidrug transporter, putative	1.27073	1.00557e-07
AFUB_018400	potassium/sodium P-type ATPase, putative	1.27747	1.19033e-29
AFUB_007290	arabinogalactan endo-1,4-beta-galactosidase GalA	1.2857	0.00198417
AFUB_002320	conserved hypothetical protein	1.29114	2.49253e-19
AFUB_077840	sodium bile acid symporter family protein	1.29313	0.00310085
AFUB_071790	toxin biosynthesis regulatory protein AflJ, putative	1.29413	0.0466752
AFUB_035090	metacaspase CasB	1.2955	2.97122e-50
AFUB_028810	hypothetical protein	1.30077	1.40356e-45
AFUB_029570		1.30121	0.00356943
AFUB_028280	allergenic cerato-platanin Asp F13	1.30415	1.05049e-08
AFUB_049060	hypothetical protein	1.30702	6.7386e-65
AFUB_070960		1.30823	8.52266e-05
AFUB_097520	oligopeptide transporter, putative	1.31239	4.80448e-09
AFUB_002460	conserved hypothetical protein	1.31488	1.51809e-70
AFUB_039880	CAIB/BAIF family enzyme	1.31626	2.94546e-27
AFUB_041100	C2H2 transcription factor (Ace1), putative	1.32534	4.15759e-71
AFUB_088370	MFS transporter, putative	1.3256	4.60031e-14
AFUB_015900	phosphatase, putative	1.32926	0.00192518
AFUB_018380	conserved hypothetical protein	1.33153	8.25681e-05
AFUB_034520	polyketide synthase, putative	1.33457	0.000105473
AFUB_086840	conserved hypothetical protein	1.33834	5.00416e-11
AFUB_088750	meiotic recombination protein (Dmc1), putative	1.3387	0.029402
AFUB_100310	oxidoreductase, putative	1.34046	1.04267e-42
AFUB_092930	aspartic-type endopeptidase (OpsB), putative	1.34238	1.28644e-84
AFUB_086740	conserved hypothetical protein	1.3429	1.53799e-06
AFUB_055490	C2H2 finger and ankyrin domain protein, putative	1.34613	3.01233e-44
AFUB_093340	mitochondrial GTPase (Mss1), putative	1.35718	3.37239e-58
AFUB_066570	hypothetical protein	1.36082	0.01177
AFUB_039180	conserved hypothetical protein	1.36725	4.09815e-55
AFUB_019790	fungal specific transcription factor, putative	1.36878	4.51679e-97
AFUB_095210	cytochrome P450 alkane hydroxylase, putative	1.36936	5.94534e-06
AFUB_000380	AraC-like ligand binding domain protein, putative	1.36999	0.000178589
AFUB_000630	conserved hypothetical protein	1.37125	9.51162e-82
AFUB_099470	alpha-galactosidase, putative	1.37154	2.11301e-30
AFUB_083950	C6 transcription factor, putative	1.37165	3.51983e-24
AFUB_025140	conserved hypothetical protein	1.37194	4.32032e-18
AFUB_060430	CCCH zinc finger DNA binding protein	1.37522	0.00270036
AFUB_071040		1.38586	0.0012184
AFUB_034550	MFS transporter, putative	1.38826	3.9554e-11
AFUB_045020	bZIP transcription factor, putative	1.38983	1.82414e-51
AFUB_011360	conserved histidine-rich protein	1.39054	7.87071e-16
AFUB_076880	conserved hypothetical protein	1.39057	1.16096e-45
AFUB_033560	C6 finger domain protein, putative	1.39074	7.61529e-08
AFUB_082940	sulfonate biosynthesis enzyme, putative	1.40799	0.00763919
AFUB_061960	DNA repair family protein	1.41205	0.0435301
AFUB_068310	DUF409 domain protein	1.41263	7.96104e-65
AFUB_022010	tyrosine decarboxylase, putative	1.41372	2.57718e-65
AFUB_087260	hypothetical protein	1.42203	0.0393351
AFUB_079050	cell surface metalloreductase (FreA), putative	1.42495	4.65919e-05
AFUB_012090	MFS toxin efflux pump (AflT), putative	1.42522	9.85173e-50
AFUB_094630	hypothetical protein	1.43617	2.92064e-09
AFUB_004480	coenzyme A transferase, putative	1.4368	1.27911e-36
AFUB_100930	O-methyltransferase, putative	1.43993	1.17928e-06
AFUB_091330	AAA family ATPase, putative	1.44313	5.78757e-24
AFUB_069300	mitochondrial carrier protein, putative	1.44338	1.12034e-42
AFUB_057630	C6 transcription factor, putative	1.44649	3.9045e-05
AFUB_086750		1.46499	9.42979e-13
AFUB_058080	amidase, putative	1.48046	7.30254e-47
AFUB_047730	C6 transcription factor, putative	1.48556	4.18119e-06
AFUB_047110	conserved hypothetical protein	1.48754	0.00723926
AFUB_077850	conserved hypothetical protein	1.4909	2.7444e-06
AFUB_067850	fatty acid oxygenase PpoA, putative	1.49288	6.89718e-52
AFUB_016150	acetyltransferase, GNAT family family	1.5065	1.12559e-25
AFUB_099820		1.50932	0.00207809
AFUB_076340	GPI-anchored cell wall protein Pst1, putative	1.51148	3.73609e-17
AFUB_070860	GNAT family acetyltransferase, putative	1.5123	3.2045e-31
AFUB_068300	conserved hypothetical protein	1.51765	1.88044e-89
AFUB_080270		1.52112	0.00403415
AFUB_071690	NRPS-like enzyme, putative	1.52613	0.00666316
AFUB_016820	C6 transcription factor, putative	1.53008	7.79864e-11
AFUB_081830	DUF567 domain protein	1.53152	3.55838e-22
AFUB_002950	aspartyl-tRNA synthetase, cytoplasmic	1.53383	9.24839e-130
AFUB_039550	RNA binding protein, putative	1.53911	2.92712e-75
AFUB_097010	chitosanase, putative	1.54265	3.64406e-10
AFUB_075360	metalloreductase, putative	1.55234	0.0442175
AFUB_090420	glutamine-serine-proline rich protein, putative	1.556	1.31761e-39
AFUB_101670	von Willebrand domain protein	1.56494	1.01472e-07
AFUB_033140	L-PSP endoribonuclease family protein, putative	1.57222	0.000326538
AFUB_062990	conserved hypothetical protein	1.57387	7.20128e-77
AFUB_047480	RTA1 domain protein, putative	1.58743	0.0279843
AFUB_101490	MFS quinate transporter, putative	1.59605	9.18092e-08
AFUB_033210	GNAT family N-acetyltransferase, putative	1.60086	6.07066e-18
AFUB_096640		1.60413	0.00249041
AFUB_072570	FK506 suppressor Sfk1, putative	1.61441	1.63613e-59
AFUB_017790	alpha-amylase, putative	1.61882	2.14009e-11
AFUB_038780	conserved hypothetical protein	1.62727	1.49906e-78
AFUB_050080	MFS aflatoxin efflux pump, putative	1.63072	0.0145654
AFUB_032250	short chain dehydrogenase/reductase, putative	1.63462	0.0287634
AFUB_084960		1.6388	0.0217387
AFUB_097230	aminotransferase, putative	1.6391	2.8797e-41
AFUB_021270	4-hydroxyphenylpyruvate dioxygenase, putative	1.64556	8.8239e-15
AFUB_034130	conserved hypothetical protein	1.65281	1.28878e-17
AFUB_019440	MYB DNA-binding domain protein	1.67225	2.14047e-47
AFUB_097510		1.68775	3.71852e-27
AFUB_088300	3-hydroxymethyl-3-methylglutaryl-Coenzyme A lyase	1.70022	1.27233e-06
AFUB_066280	SET domain protein	1.71077	8.1145e-17
AFUB_037740	arginase, putative	1.71287	1.33125e-72
AFUB_066460	conserved hypothetical protein	1.71521	2.93087e-48
AFUB_071610	hypothetical protein	1.71653	0.000773578
AFUB_049630	MFS monosaccharide transporter, putative	1.71912	1.61786e-11
AFUB_014980	lipase/esterase, putative	1.74358	2.82171e-37
AFUB_021920	TAM domain methyltransferase, putative	1.75849	1.48367e-24
AFUB_063290	conserved hypothetical protein	1.75965	6.93928e-39
AFUB_080260		1.76593	8.34246e-07
AFUB_100030	ras-like GTP-binding protein, putative	1.76716	7.95122e-93
AFUB_087270	aminotransferase, putative	1.77665	9.03171e-26
AFUB_084850	acyl-CoA oxidase, putative	1.78115	6.60613e-10
AFUB_032890	C2H2 finger domain protein, putative	1.78666	0.0123176
AFUB_053630	ABC multidrug transporter Mdr1	1.80049	1.09472e-109
AFUB_075710	nonribosomal peptide synthase GliP	1.80625	1.03942e-07
AFUB_070850	ubiquitin conjugating enzyme, putative	1.80678	1.99806e-23
AFUB_046090	YjgH family protein	1.81419	7.03272e-78
AFUB_085210	mitochondrial carrier protein (Pet8), putative	1.82263	3.43684e-17
AFUB_044200		1.8338	4.51465e-19
AFUB_081740	cellobiose dehydrogenase, putative	1.83614	3.29651e-15
AFUB_018070	conserved hypothetical protein	1.84169	0.000237024
AFUB_098300	F-box domain protein	1.85044	1.21972e-24
AFUB_035320	extracellular lipase, putative	1.8507	8.57542e-07
AFUB_084980	pyridine nucleotide-disulphide oxidoreductase family protein	1.87823	1.38521e-06
AFUB_087280	aldo-keto reductase (AKR13), puatative	1.89003	3.48974e-17
AFUB_071980	GNAT family acetyltransferase, putative	1.89221	0.00396627
AFUB_023080	NAD+ dependent glutamate dehydrogenase, putative	1.90671	2.3988e-113
AFUB_028320	conserved hypothetical protein	1.90966	1.3408e-06
AFUB_046100	3-beta hydroxysteroid dehydrogenase/isomerase family protein	1.91204	8.67436e-42
AFUB_045500	MFS multidrug transporter, putative	1.92221	6.91759e-11
AFUB_035080	F-box domain protein	1.92248	6.72374e-43
AFUB_045880	hypothetical protein	1.93626	8.88989e-24
AFUB_090400	aldo-keto reductase, putative	1.94455	0.000779799
AFUB_100430	GPI anchored glycosyl hydrolase, putative	1.96861	1.57888e-06
AFUB_024220	C6 transcription factor, putative	1.97847	5.26857e-82
AFUB_083960	extracellular exo-polygalacturonase, putative	1.97939	1.57792e-09
AFUB_000140		1.97939	0.00746879
AFUB_035580	oxidoreductase, zinc-binding, putative	1.98371	0.0277713
AFUB_073680	phosphoenolpyruvate carboxykinase AcuF	2.02391	3.77194e-110
AFUB_033070	C-3 sterol dehydrogenase/C-4 decarboxylase family protein	2.02987	0.00261136
AFUB_087120	NACHT and Ankyrin domain protein	2.03541	4.18821e-06
AFUB_029260	IQ calmodulin-binding motif protein	2.04563	1.03793e-19
AFUB_054550	O-methyltransferase, putative	2.05302	9.35686e-11
AFUB_045890		2.06145	1.22787e-08
AFUB_014050	pyridine nucleotide-disulphide oxidoreductase, putative	2.06298	1.64638e-17
AFUB_100820	succinyl-CoA synthetase beta subunit, putative	2.0639	2.05938e-10
AFUB_030400	BCS1-like ATPase, putative	2.07162	3.49161e-91
AFUB_055190	F-box domain and ankyrin repeat protein	2.08237	1.37096e-19
AFUB_050140	PHP domain protein	2.08611	2.18213e-08
AFUB_071280	ABC multidrug transporter, putative	2.08615	2.68146e-10
AFUB_010660	HMG-CoA reductase	2.1031	0.0011194
AFUB_090810	conserved hypothetical protein	2.1076	3.73816e-68
AFUB_047670	short-chain dehydrogenase/reductase, putative	2.10875	0.0391429
AFUB_024240	FMN binding oxidoreductase, putative	2.11077	8.03775e-59
AFUB_054400	class V chitinase, putative	2.11731	3.92352e-12
AFUB_097240	NmrA-like family protein	2.12612	6.28051e-13
AFUB_050120	oxidoreductase, short chain dehydrogenase/reductase family	2.13174	0.0120825
AFUB_071030	metalloreductase, putative	2.13959	8.43546e-17
AFUB_028939	aminotransferase family protein (LolT), putative	2.14988	5.44004e-163
AFUB_025380	conserved hypothetical protein	2.1738	1.40526e-291
AFUB_080830	hypothetical protein	2.17967	0.0471093
AFUB_017630	GNAT family acetyltransferase, putative	2.19155	3.25586e-82
AFUB_047530	conserved hypothetical protein	2.20432	1.01983e-11
AFUB_065550	conserved hypothetical protein	2.21012	0.00114265
AFUB_036280	O-methyltransferase GliM-like, putative	2.21708	1.20434e-05
AFUB_034330	FacC-like extracellular signaling protein, putative	2.22752	8.03635e-05
AFUB_071650	glutathione S-transferase, putative	2.22983	2.77789e-196
AFUB_049800	integral membrane protein	2.24592	2.11984e-15
AFUB_082930	integral membrane protein	2.24615	2.53301e-97
AFUB_012720	conserved hypothetical protein	2.24859	2.09359e-128
AFUB_010710	oxidoreductase, putative	2.26846	0.0428436
AFUB_018490	cyanovirin-N family protein	2.26962	0.0209488
AFUB_084490	conserved hypothetical protein	2.27985	3.52117e-121
AFUB_082380	conserved hypothetical protein	2.30776	5.1224e-16
AFUB_024230	glycerol 3-phosphate dehydrogenase (GfdB), putative	2.3115	2.31846e-43
AFUB_057640	cytochrome P450 monooxygenase, putative	2.31178	6.71555e-09
AFUB_092170	NADPH-dependent FMN reductase Lot6, putative	2.32472	4.2846e-19
AFUB_050450	GPI anchored protein, putative	2.33055	7.41954e-101
AFUB_013540	F-box domain protein	2.33294	3.11743e-38
AFUB_051740	stress response RCI peptide, putative	2.3395	1.83922e-15
AFUB_086770	C6 transcription factor, putative	2.34005	5.83683e-15
AFUB_075330		2.38331	0.025966
AFUB_059710	autophagy protein Apg16, putative	2.42228	0.0420764
AFUB_087540	MFS monosaccharide transporter, putative	2.46995	5.47088e-194
AFUB_070670		2.52528	2.68919e-21
AFUB_087650	endo-1,4-beta-mannosidase	2.53121	0.00328905
AFUB_017000	TPR domain protein	2.54998	0.00974928
AFUB_032540	MFS multidrug transporter, putative	2.57232	3.44501e-132
AFUB_015910	MIF domain protein	2.61373	2.94414e-07
AFUB_073190	4-hydroxybenzoate polyprenyl transferase, putative	2.62971	0.00927416
AFUB_068340	fructose-1,6-bisphosphatase Fbp1, putative	2.63838	1.80271e-284
AFUB_099960	conserved hypothetical protein	2.64807	9.57732e-58
AFUB_030250	conserved hypothetical protein	2.66951	8.84176e-109
AFUB_028400	alpha-L-arabinofuranosidase, putative	2.72333	0.00560938
AFUB_042200	conserved hypothetical protein	2.73306	1.09431e-62
AFUB_049250	ABC multidrug transporter, putative	2.73609	1.95159e-168
AFUB_036270	nonribosomal peptide synthase GliP-like, putative	2.73937	6.01503e-05
AFUB_097000	NADP-dependent alcohol dehydrogenase	2.76187	7.43639e-147
AFUB_050160	extracellular proline-rich protein	2.78357	1.10193e-38
AFUB_028370	hypothetical protein	2.82267	0.0481679
AFUB_041770	ABC multidrug transporter, putative	2.82661	1.03409e-171
AFUB_016790	hypothetical protein	2.83383	0.00320029
AFUB_010700	conserved hypothetical protein	2.8413	3.83549e-07
AFUB_070780	extracellular salicylate hydroxylase/monooxygenase, putative	2.84992	2.54214e-141
AFUB_080220		2.85426	2.30716e-71
AFUB_028340	HET domain protein	2.86824	4.53264e-09
AFUB_092350	conserved hypothetical protein	2.89803	6.95283e-24
AFUB_044950	conserved hypothetical protein	2.91185	9.24061e-34
AFUB_071370	conserved hypothetical protein	2.92363	4.82095e-55
AFUB_019600	conserved hypothetical protein	2.93325	1.71709e-57
AFUB_002420	extracellular SCP domain protein Pry1, putative	2.94201	1.03107e-43
AFUB_047520	GNAT family N-acetyltransferase, putative	2.94673	1.87382e-87
AFUB_101610		3.03066	0.00314967
AFUB_054410	hypothetical protein	3.04867	0.00196398
AFUB_034450	reductase, putative	3.13647	0.00643398
AFUB_011880	salicylate hydroxylase, putative	3.13955	4.50565e-12
AFUB_022090	alternative oxidase AlxA, putative	3.15128	1.79899e-302
AFUB_100810	conserved hypothetical protein	3.16288	3.79368e-43
AFUB_095070	cell wall glucanase/allergen F16-like	3.16832	3.75966e-44
AFUB_015920	DUF455 domain protein	3.17711	2.66578e-113
AFUB_092260	AAA family ATPase, putative	3.24005	8.48476e-139
AFUB_087610	calcium transporting ATPase (Pmc1), putative	3.25524	8.46067e-05
AFUB_044970	FAD binding monooxygenase, putative	3.27191	0
AFUB_037670	LipA and NB-ARC domain protein	3.29366	4.83398e-105
AFUB_034600	extracellular dioxygenase, putative	3.29441	4.33672e-26
AFUB_101480	conserved hypothetical protein	3.29483	1.41112e-86
AFUB_070950	conserved hypothetical protein	3.30803	5.35789e-120
AFUB_085070	hypothetical protein	3.35171	0.0205832
AFUB_006420	sterol o-acyltransferase (APE2), putaitve	3.37181	4.2446e-226
AFUB_084500	hypothetical protein	3.45254	1.09242e-07
AFUB_055170	ubiE/COQ5 methyltransferase, putative	3.49305	2.9906e-57
AFUB_066380	conserved hypothetical protein	3.51208	1.10166e-44
AFUB_084740	NmrA-like family protein	3.51806	7.53915e-25
AFUB_070430	isocitrate lyase AcuD	3.5684	4.6153e-42
AFUB_057690	3-demethylubiquinone-9 3-methyltransferase, putative	3.65647	0.0440336
AFUB_041270	conserved hypothetical protein	3.66497	0.0437715
AFUB_004210	C6 transcription factor, putative	3.68628	0
AFUB_044370		3.72984	8.47013e-05
AFUB_071770	toxin biosynthesis protein, putative	3.73683	9.03264e-09
AFUB_086780	plasma membrane hexose transporter, putative	3.77129	2.78075e-10
AFUB_047700	DUF500 and UBA/TS-N domain protein	3.78101	1.46766e-110
AFUB_094970	MFS multidrug transporter, putative	3.81242	3.29383e-284
AFUB_047720	allergen Asp F4-like, putative	3.85966	9.60326e-48
AFUB_055180	RNA 3'-terminal phosphate cyclase, putative	3.93734	1.64663e-62
AFUB_047690	conserved hypothetical protein	3.99798	1.94294e-218
AFUB_080460	C6 transcription factor, putative	4.03745	0.0282951
AFUB_010750	class II DAHP synthetase family protein	4.09087	0.0252776
AFUB_011900	hypothetical protein	4.2465	0.0302272
AFUB_036180	Zn-dependent hydrolase/oxidoreductase family protein, putative	4.28064	0
AFUB_010740	AMP-binding enzyme domain protein	4.30221	0.00438457
AFUB_032950	glutathione S-transferase	4.30331	7.07179e-102
AFUB_056260	conserved hypothetical protein	4.31645	8.54336e-60
AFUB_079490	GPI anchored protein, putative	4.34453	1.00292e-15
AFUB_029560	conserved hypothetical protein	4.39683	2.08648e-13
AFUB_049260	conserved hypothetical protein	4.41186	0.000837353
AFUB_017250	glutathione-dependent formaldehyde dehydrogenase	4.45119	0.0203958
AFUB_086760		4.45852	2.27973e-32
AFUB_097590		4.48327	0.0282907
AFUB_061420		4.74032	0.0245019
AFUB_000050		4.77913	0.0237754
AFUB_028380	methyltransferase, putative	4.86674	2.16326e-06
AFUB_075450		4.88711	6.75285e-151
AFUB_028410	von Willebrand domain protein	4.91873	3.19386e-248
AFUB_047890	hypothetical protein	4.98239	4.97704e-05
AFUB_011890		5.18615	0.00647242
AFUB_044940	RTA1 domain protein	5.7187	1.68403e-25
AFUB_017640	hypothetical protein	5.74795	8.55697e-30
AFUB_049270	conserved hypothetical protein	5.77326	3.22393e-05
AFUB_028350	MFS monocarboxylate transporter, putative	5.98063	1.86656e-87
AFUB_028360	conserved hypothetical protein	6.57664	4.70095e-06
AFUB_071760	hypothetical protein	7.05014	5.94432e-15
AFUB_054380	hypothetical protein	7.89341	0
AFUB_046450	conserved hypothetical protein	7.95298	4.25256e-10
AFUB_049700	RTA1 domain protein, putative	8.94209	1.3904e-12

## Sheet: ∆atrR
name	Gene.description	log2FoldChange_d_atrR_vs_wt	padj_d_atrR_vs_wt
AFUB_017380	sterol delta 5,6-desaturase, putative	-8.89254	3.07768e-155
AFUB_075820	geranylgeranyl diphosphate synthase, putative	-7.5689	4.70201e-12
AFUB_033190	cyanide hydratase/nitrilase, putative	-7.40178	1.02031e-141
AFUB_003610	MFS transporter, putative	-7.26303	6.52204e-56
AFUB_063960	14-alpha sterol demethylase Cyp51A	-7.12068	0
AFUB_079580	conserved hypothetical protein	-6.81654	1.41154e-06
AFUB_003560	c-14 sterol reductase	-6.63286	6.57384e-279
AFUB_003620		-6.24531	3.70507e-06
AFUB_090490	alkaline serine protease (PR1)/allergen F18-like	-6.01795	1.29294e-05
AFUB_081160	MFS transporter, putative	-5.8581	0.000101427
AFUB_085280	hypothetical protein	-5.80432	5.95509e-05
AFUB_048800	NRPS-like enzyme, putative	-5.79817	0.000106252
AFUB_086330	dimethylallyl tryptophan synthase FtmPT1	-5.79182	0.00144628
AFUB_081150	hypothetical protein	-5.77734	4.53443e-07
AFUB_001000	conserved hypothetical protein	-5.66911	1.93142e-60
AFUB_044030	cytochrome P450 monooxygenase, putative	-5.65848	1.51296e-33
AFUB_086310	phytanoyl-CoA dioxygenase family protein	-5.65254	3.12228e-05
AFUB_017580	conserved hypothetical protein	-5.6112	0.00195338
AFUB_084150	C-4 methyl sterol oxidase, putative	-5.43327	0
AFUB_062410	fucose-specific lectin FleA	-5.40687	1.86407e-18
AFUB_094900	conserved hypothetical protein	-5.40236	0.00335898
AFUB_047590	cholestenol delta-isomerase, putative	-5.38203	2.03162e-207
AFUB_087240	C6 and C2H2 transcription factor RegA-like, putative	-5.21502	2.31753e-23
AFUB_033350	C4-dicarboxylate transporter/malic acid transport protein, putative	-5.02867	7.54635e-98
AFUB_017390	beta-alanine synthase, putative	-4.97746	2.60266e-61
AFUB_034000	conserved hypothetical protein	-4.97472	0.00497111
AFUB_039680	15-hydroxyprostaglandin dehydrogenase (NAD(+))	-4.82442	1.68372e-06
AFUB_081480	glutamate decarboxylase	-4.76581	7.91386e-75
AFUB_045520	FAD binding domain protein	-4.75982	0.0112401
AFUB_013880	ABC transporter, putative	-4.56336	0
AFUB_045740		-4.48417	0.00855648
AFUB_070720		-4.43831	1.07958e-07
AFUB_072110	extracellular 3-ketosteroid 1-dehydrogenase, putative	-4.4233	5.02283e-22
AFUB_101730	GABA permease, putative	-4.42021	2.07036e-32
AFUB_044170	conserved hypothetical protein	-4.41931	3.16968e-05
AFUB_050030	hypothetical protein	-4.38146	8.05447e-11
AFUB_047580	putative exported protein	-4.3657	4.07275e-217
AFUB_047260	GPI anchored cell wall protein, putative	-4.36313	4.99821e-24
AFUB_091710	plasma membrane protein Pth11-like, putative	-4.33581	2.30067e-124
AFUB_017460	amidase family protein	-4.24984	3.8029e-37
AFUB_081260	peptidyl-arginine deiminase domain protein	-4.21479	0.0165911
AFUB_049170	hypothetical protein	-4.19136	3.0526e-80
AFUB_016810	ABC drug exporter AbcA	-4.15444	9.78082e-08
AFUB_101390	conserved hypothetical protein	-4.1464	0.00123793
AFUB_057660		-4.13108	0.0448841
AFUB_075780	cytochrome P450 oxidoreductase GliF	-4.12788	2.792e-44
AFUB_062550	terpene synthase family protein	-4.01754	7.41565e-08
AFUB_039650	hypothetical protein	-3.9954	0.0275169
AFUB_092830	telomere-associated RecQ helicase, putative	-3.97892	0.00722227
AFUB_087709	hypothetical protein	-3.97499	0.0334279
AFUB_101740	hypothetical protein	-3.9745	1.56101e-21
AFUB_045560	MFS transporter, putative	-3.952	0.0103585
AFUB_000750	toxin biosynthesis protein Tri7-like , putative	-3.94098	8.97543e-64
AFUB_077690	hypothetical protein	-3.93933	0.000473582
AFUB_062560	AhpC/TSA family thioredoxin peroxidase, putative	-3.85441	0.000818952
AFUB_003890	conserved hypothetical protein	-3.84738	0.00111375
AFUB_097290	NmrA-like family protein	-3.83839	7.20193e-39
AFUB_079570	beta-xylosidase	-3.79315	7.28021e-11
AFUB_101720	conserved hypothetical protein	-3.74965	3.0756e-17
AFUB_062490	replication factor C subunit	-3.68491	2.33197e-10
AFUB_036990	RING finger domain protein, putative	-3.6677	8.27731e-243
AFUB_090390	hypothetical protein	-3.60958	0.0195188
AFUB_096100	MFS toxin efflux pump, putative	-3.60271	1.06958e-61
AFUB_069950	conserved hypothetical protein	-3.60115	6.65469e-75
AFUB_086320	cytochrome P450, putative	-3.60066	0.00184015
AFUB_045480	conserved hypothetical protein	-3.55191	4.34369e-07
AFUB_049740	conserved hypothetical protein	-3.55068	6.24576e-08
AFUB_095010		-3.55001	5.82903e-05
AFUB_070710	glycosyl hydrolase, putative	-3.50204	1.89371e-190
AFUB_081380	integral membrane protein	-3.50072	2.60133e-17
AFUB_033610	conserved hypothetical protein	-3.48267	9.91453e-19
AFUB_048750	zinc-binding oxidoreductase, putative	-3.4817	1.62583e-09
AFUB_050860	major allergen and cytotoxin AspF1	-3.47654	2.60738e-87
AFUB_061490	calcium binding protein Caleosin, putative	-3.46321	1.49691e-137
AFUB_030790	ABC multidrug transporter, putative	-3.45041	1.33451e-250
AFUB_049300	integral membrane protein	-3.44829	6.02051e-116
AFUB_034220	conserved hypothetical protein	-3.40714	0.000142205
AFUB_084330	C6 transcription factor, putative	-3.3951	0.00154097
AFUB_073830	conserved threonine rich protein	-3.36921	0.00930409
AFUB_047950	integral membrane protein	-3.3402	5.22357e-146
AFUB_097300	fungal specific transcription factor, putative	-3.33522	2.14323e-30
AFUB_100920	glycosyl hydrolase, putative	-3.32518	6.52435e-29
AFUB_091700	transmembrane transporter, putative	-3.323	1.48929e-233
AFUB_062480	pyruvate decarboxylase, putative	-3.31472	1.24756e-195
AFUB_034180	flavin-binding monooxygenase, putative	-3.2958	9.09202e-114
AFUB_047760	DUF1275 domain protein	-3.2596	7.19504e-43
AFUB_045580	C6 transcription factor, putative	-3.25602	1.17827e-05
AFUB_000760	acetyltransferase, putative	-3.2557	9.05789e-23
AFUB_049290	conserved hypothetical protein	-3.22946	7.44262e-07
AFUB_020800	Ctr copper transporter family protein	-3.22477	2.90042e-139
AFUB_033580	C6 transcription factor, putative	-3.22381	0.00725173
AFUB_070730	extracellular sialidase/neuraminidase, putative	-3.21038	6.42582e-45
AFUB_049310	Ankyrin repeat protein	-3.185	4.04289e-10
AFUB_044790	cytochrome P450 oxidoreductase, putative	-3.16328	0.00299591
AFUB_086000	alpha/beta hydrolase, putative	-3.16245	0.0184466
AFUB_015200	laccase TilA	-3.16164	1.20439e-67
AFUB_062540	cytochrome P450	-3.14409	8.42293e-10
AFUB_016560	TfdA family taurine dioxygenase, putative	-3.1404	1.16657e-80
AFUB_075790	thioredoxin reductase GliT	-3.12753	1.1895e-140
AFUB_084710	conserved hypothetical protein	-3.12307	6.08719e-34
AFUB_012310	nitrite reductase NiiA	-3.12086	2.3207e-229
AFUB_092370	putative allantoate permease of the major facilitator superfamily	-3.11199	0.000326728
AFUB_084140	conserved hypothetical protein	-3.10058	6.77423e-86
AFUB_080010		-3.09204	0.0102143
AFUB_092270	flavin-containing monooxygenase, putative	-3.09028	5.59025e-20
AFUB_021600	MFS sugar transporter, putative	-3.08657	2.00534e-40
AFUB_049330	integral membrane protein	-3.08586	1.48333e-16
AFUB_000350	amidase family protein	-3.08295	2.86476e-81
AFUB_087820	phytase, putative	-3.08193	1.24398e-150
AFUB_081050	UDP-glucose,sterol transferase, putative	-3.0603	8.42223e-50
AFUB_044660	pyridine nucleotide-disulfide oxidoreductase, putative	-3.06007	2.63916e-125
AFUB_070680	penicillolysin/deuterolysin metalloprotease, putative	-3.02472	8.25856e-18
AFUB_045760		-3.0008	0.00331939
AFUB_049180	GABA permease, putative	-2.99944	3.50325e-143
AFUB_045800	MFS multidrug transporter, putative	-2.99767	3.84027e-132
AFUB_092020	cell wall organization protein/glutathione transferase (Gto3), putative	-2.98107	1.76881e-46
AFUB_000800	cytochrome P450 monooxygenase, putative	-2.94923	0.0154484
AFUB_070700	conserved hypothetical protein	-2.94312	1.16177e-10
AFUB_078200	hypothetical protein	-2.94292	0.0236609
AFUB_004489	FG-GAP repeat protein, putative	-2.93769	6.63075e-24
AFUB_031120	neutral amino acid permease, putative	-2.93077	0.00912822
AFUB_087310	high affinity methionine permease	-2.92931	8.73292e-07
AFUB_045790		-2.92402	2.11873e-149
AFUB_034300	hypothetical protein	-2.91885	1.30642e-13
AFUB_040860	hypothetical protein	-2.91152	6.97493e-11
AFUB_038380	acetate kinase, putative	-2.90961	1.86189e-147
AFUB_045770		-2.90705	1.74862e-24
AFUB_062530	conserved hypothetical protein	-2.89206	2.96288e-33
AFUB_017490	exo-beta-1,3-glucanase, putative	-2.89204	0.00480018
AFUB_049150	CRAL/TRIO domain protein	-2.88267	4.69478e-10
AFUB_049970	ThiJ/PfpI family protein	-2.87902	3.35782e-18
AFUB_097260	phosphatidylserine decarboxylase family protein	-2.87021	5.11866e-09
AFUB_033240	conidial pigment biosynthesis protein Ayg1	-2.86478	0.00183442
AFUB_073220	purine-cytosine permease, putative	-2.86175	1.35372e-32
AFUB_048250	short chain dehydrogenase (AtsC), putative	-2.84739	1.22743e-83
AFUB_085500	Melibiase subfamily, putative	-2.83992	0.0225857
AFUB_062450	heat shock trehalose synthase, putative	-2.83937	4.61838e-05
AFUB_000340	ADAM family of metalloprotease ADM-A	-2.83246	5.21497e-97
AFUB_080920	conserved hypothetical protein	-2.82516	0.016868
AFUB_092360	hypothetical protein	-2.81297	3.06461e-40
AFUB_062010	alpha,alpha-trehalose-phosphate synthase subunit, putative	-2.80597	0.000523324
AFUB_101140	monooxygenase, putative	-2.80309	1.40083e-38
AFUB_050660	alpha-galactosidase	-2.8001	1.62173e-140
AFUB_099880	cell wall serine-threonine-rich galactomannoprotein Mp1	-2.79828	0.000139919
AFUB_049900	class V chitinase, putative	-2.78991	5.24523e-67
AFUB_057580	67 kDa myosin-cross-reactive antigen family protein	-2.78394	4.62725e-154
AFUB_067250	alpha-amylase, putative	-2.76805	6.93328e-54
AFUB_062130	cysteine dioxygenase, putative	-2.76015	3.78266e-19
AFUB_039720	alpha/beta fold family hydrolase, putative	-2.75969	0.032648
AFUB_012300	nitrate reductase NiaD	-2.75314	4.19799e-186
AFUB_044120	C2H2 type zinc finger domain protein	-2.74771	0.00811179
AFUB_080890	pectin methylesterase, putative	-2.74243	6.4534e-15
AFUB_057570	GPI anchored protein, putative	-2.74126	5.13725e-10
AFUB_097210	serine carboxypeptidase (CpdS), putative	-2.72143	7.61415e-46
AFUB_000770	UbiA-like prenyltransferase, putative	-2.7137	6.26114e-23
AFUB_042020	glutaminase GtaA	-2.70695	6.61358e-43
AFUB_101800	DUF89 domain protein	-2.70067	0.0089435
AFUB_068280	carbonic anhydrase Nce103, putative	-2.69997	1.06731e-231
AFUB_091820	cyanamide hydratase, putative	-2.67621	3.18116e-13
AFUB_062510	hypothetical protein	-2.65403	5.33251e-12
AFUB_046460	zinc-containing alcohol dehydrogenase, putative	-2.63353	3.58012e-06
AFUB_084410	proline permease, putative	-2.62696	1.3981e-27
AFUB_046060	mycelial catalase Cat1	-2.62658	2.32686e-88
AFUB_067240	C6 finger domain protein, putative	-2.6041	1.50632e-239
AFUB_026350	amino acid permease	-2.59389	7.08919e-36
AFUB_090930		-2.57834	1.02981e-39
AFUB_034170	conserved hypothetical protein	-2.54689	0.00373652
AFUB_085240	CmcJ-like methyltransferase, putative	-2.53515	8.4869e-07
AFUB_042120	C2H2 zinc finger domain protein, putative	-2.52849	8.46854e-05
AFUB_000830	adenylate-forming enzyme, putative	-2.52605	1.14291e-07
AFUB_009550	integral membrane protein	-2.52405	3.1382e-13
AFUB_017800	aldehyde dehydrogenase, putative	-2.5031	6.33657e-166
AFUB_001270	hypothetical protein	-2.50064	0.000395114
AFUB_001360	FAD dependent oxidoreductase, putative	-2.50047	2.33477e-84
AFUB_011180	conserved hypothetical protein	-2.49839	3.74082e-66
AFUB_097470		-2.4967	1.99808e-05
AFUB_101210	sensor histidine kinase/response regulator, putative	-2.47105	4.23335e-104
AFUB_091810	zinc-containing alcohol dehydrogenase, putative	-2.46762	7.87664e-09
AFUB_045280	aspergillopepsin, putative	-2.4573	0.00782946
AFUB_033530	3-beta hydroxysteroid dehydrogenase/isomerase, putative	-2.44906	2.32235e-29
AFUB_048790	ABC multidrug transporter, putative	-2.44847	1.8873e-19
AFUB_050010	peroxisomal copper amine oxidase	-2.44528	2.36799e-06
AFUB_086350	cytochrome P450, putative	-2.44447	1.38681e-06
AFUB_057590	acyl-CoA dehydrogenase, putative	-2.44226	1.83034e-115
AFUB_094420	tetratricopeptide repeat protein	-2.44051	4.40155e-23
AFUB_036980	small oligopeptide transporter, OPT family	-2.44044	1.63362e-74
AFUB_071220	glycosyl transferase, putative	-2.43414	9.27653e-149
AFUB_016800	tyrosinase	-2.4234	0.00684696
AFUB_090280	conserved hypothetical protein	-2.41615	3.63304e-18
AFUB_061470	NlpC/P60-like cell-wall peptidase, putative	-2.41291	3.97319e-17
AFUB_044800	short-chain alcohol dehydrogenase, putative	-2.382	3.12319e-38
AFUB_092400	galactose oxidase, putative	-2.3718	0.00187717
AFUB_101110	NAD binding Rossmann fold oxidoreductase, putative	-2.36422	2.11304e-08
AFUB_023720	L-ornithine N5-oxygenase SidA	-2.36086	3.53521e-146
AFUB_049190	GNAT family acetyltransferase, putative	-2.35584	2.1167e-99
AFUB_086340	O-methyltransferase, putative	-2.33404	3.11669e-08
AFUB_081390	amino acid permease, putative	-2.32168	3.68176e-79
AFUB_015530	extracellular cell wall glucanase Crf1/allergen Asp F9	-2.31478	3.48101e-169
AFUB_053780	alcohol dehydrogenase, putative	-2.31274	2.96034e-155
AFUB_061480	protein phosphatase, putative	-2.31257	1.76955e-36
AFUB_044430	conserved hypothetical protein	-2.31242	2.45249e-70
AFUB_077770	hypothetical protein	-2.30098	0.0015827
AFUB_084720	Na+/H+ exchanger family protein, putative	-2.29523	2.96962e-15
AFUB_088980	malate dehydrogenase, putative	-2.28816	2.30499e-107
AFUB_070460	potassium uptake transporter, putative	-2.28809	3.0148e-61
AFUB_087590	alcohol dehydrogenase, putative	-2.28342	0.0448022
AFUB_066440	conserved hypothetical protein	-2.27662	0.015195
AFUB_040190	hypothetical protein	-2.27022	5.48508e-49
AFUB_086060	cytochrome P450 oxidoreductase OrdA-like, putative	-2.26476	0.0321481
AFUB_099670	aquaporin	-2.26182	1.74839e-91
AFUB_087580	aldehyde dehydrogenase, putative	-2.25957	0.0356869
AFUB_009560	conserved hypothetical protein	-2.24399	2.38915e-06
AFUB_016720	CP2 transcription factor, putative	-2.23742	1.27799e-118
AFUB_035660	MFS drug transporter, putative	-2.2246	0.0428192
AFUB_098170	C-4 methyl sterol oxidase Erg25, putative	-2.22354	1.34435e-191
AFUB_033590	conserved hypothetical protein	-2.21929	0.0039652
AFUB_090630	MgtC/SapB family membrane protein	-2.21751	4.65357e-12
AFUB_101780	endo-chitosanase, pseudogene	-2.21678	5.83717e-112
AFUB_062460	phosphoenolpyruvate synthase, putative	-2.21552	6.65083e-128
AFUB_036410	conserved hypothetical protein	-2.2124	3.60444e-19
AFUB_002300	plasma membrane protein Pth11-like, putative	-2.2077	3.03048e-06
AFUB_094960	conserved hypothetical protein	-2.20088	0.00829718
AFUB_008450	conserved hypothetical protein	-2.19847	3.65993e-172
AFUB_071870	FAD binding oxidoreductase, putative	-2.19828	1.37618e-12
AFUB_090600	pectin lyase B	-2.19056	3.78205e-28
AFUB_043970	conserved hypothetical protein	-2.18059	9.23483e-11
AFUB_101120	MFS multidrug transporter, putative	-2.17541	3.4928e-12
AFUB_058150	extracellular rhamnogalacturonase, putative	-2.17463	0.00010481
AFUB_013300	hypothetical protein	-2.1472	0.00025963
AFUB_044650	67 kDa myosin-cross-reactive antigen family protein	-2.13236	4.49077e-76
AFUB_047020	siderochrome-iron transporter, putative	-2.12532	0.0380771
AFUB_071860	RING finger protein	-2.12199	1.04593e-09
AFUB_093140	sterol delta 5,6-desaturase ERG3	-2.11973	1.43678e-128
AFUB_055435		-2.11678	6.95287e-22
AFUB_076620	GPI anchored CFEM domain protein	-2.11602	0.00551551
AFUB_060680	bZIP transcription factor (Atf21), putative	-2.11528	2.11145e-10
AFUB_081510	FMN dependent dehydrogenase, putative	-2.10808	2.62584e-21
AFUB_051140	cytochrome P450, putative	-2.10345	2.57685e-19
AFUB_025100	conserved hypothetical protein	-2.09852	4.79487e-185
AFUB_086690	FAD-dependent monooxygenase, putative	-2.08999	3.76917e-12
AFUB_042130	DEAD/DEAH box helicase, putative	-2.08265	6.79714e-38
AFUB_087490	OPT peptide transporter Mtd1, putative	-2.07565	2.74084e-05
AFUB_036650	conserved hypothetical protein	-2.07251	1.20541e-112
AFUB_025730	NDT80 / PhoG like DNA-binding family protein	-2.07158	9.72463e-67
AFUB_081500	C6 transcription factor, putative	-2.06576	3.95771e-35
AFUB_086400	hypothetical protein	-2.06466	3.57263e-06
AFUB_082030	aldehyde dehydrogenase family protein	-2.06398	1.55498e-19
AFUB_084700	histidine acid phosphatase, putative	-2.0581	3.69762e-11
AFUB_048400		-2.05603	4.48682e-11
AFUB_086290	dimethylallyl tryptophan synthase, putative	-2.04859	0.0485031
AFUB_002000	deoxyribodipyrimidine photo-lyase Phr1, putative	-2.04843	1.32237e-52
AFUB_070830	extracellular polygalacturonase, putative	-2.04615	0.00837902
AFUB_047250		-2.03327	0.00757924
AFUB_069960	zinc knuckle transcription factor (CnjB), putative	-2.02936	9.97967e-12
AFUB_059260	protein tyrosine phosphatase Pps1, putative	-2.02815	3.51396e-65
AFUB_016430	D-lactate dehydrogenase, putative	-2.01662	2.00999e-94
AFUB_025260	cyclohexanone monooxygenase, putative	-2.01548	0.0176616
AFUB_062060	oxidoreductase, short-chain dehydrogenase/reductase family, putative	-2.00361	1.0493e-13
AFUB_070690	conserved hypothetical protein	-1.9995	0.0181287
AFUB_034460	cytochrome P450 monooxygenase (Fum15), putative	-1.99304	0.0255822
AFUB_062470	lactate dehydrogenase	-1.98874	1.16654e-14
AFUB_016930	HET domain protein	-1.97422	4.48619e-36
AFUB_101130	hypothetical protein	-1.97238	2.22036e-11
AFUB_036210	extracellular serine rich protein	-1.97043	0.00100551
AFUB_078150	bZIP transcription factor (Atf7), putative	-1.96456	0.00982812
AFUB_057560	conserved hypothetical protein	-1.96039	2.68424e-06
AFUB_062200	integral membrane protein	-1.95216	1.10057e-52
AFUB_101100	MFS transporter, putative	-1.94931	0.000396796
AFUB_086680	C6 transcription factor, putative	-1.94481	0.00215904
AFUB_000790	integral membrane protein	-1.94071	0.00370611
AFUB_062190	beta-lactamase, putative	-1.93974	2.03088e-60
AFUB_018980	ubiquinone biosynthesis protein Coq7, putative	-1.9351	1.65189e-88
AFUB_044640	transferase family protein	-1.93344	1.63264e-110
AFUB_050830	peroxidase, putative	-1.93343	1.37915e-31
AFUB_061840	lipase, putative	-1.92965	0.0012
AFUB_049890	conserved hypothetical protein	-1.92852	0.00216076
AFUB_022430	sugar hydrolase, putative	-1.92569	1.67613e-72
AFUB_045780		-1.90187	9.35696e-22
AFUB_004100	4-carboxymuconolactone decarboxylase family protein	-1.90013	8.9962e-77
AFUB_051820	conserved hypothetical protein	-1.89942	6.81455e-224
AFUB_086300	cytochrome P450 monooxygenase, putative	-1.89814	0.0283758
AFUB_034360	oxidoreductase, 2OG-Fe(II) oxygenase family, putative	-1.89707	2.12325e-59
AFUB_081330	fructosyl amino acid oxidase, putative	-1.89641	3.95162e-43
AFUB_101570	acid phosphatase, putative	-1.89538	0.000131107
AFUB_085250	conserved hypothetical protein	-1.89355	4.59754e-08
AFUB_035050	MFS glucose transporter, putative	-1.89326	1.41407e-20
AFUB_006130	hypothetical protein	-1.89266	8.79448e-45
AFUB_051230	MFS multidrug transporter, putative	-1.87894	7.24407e-35
AFUB_091650	siderochrome-iron transporter Sit1, putative	-1.87807	2.44492e-137
AFUB_016770	peptidase S41 family protein	-1.87794	1.41577e-99
AFUB_000780	FAD-dependent monooxygenase (PaxM), putative	-1.87165	6.97569e-09
AFUB_004130	UPF0136 domain protein	-1.87099	4.89742e-52
AFUB_090650	C6 transcription factor, putative	-1.86882	1.95523e-17
AFUB_071410	hypothetical protein	-1.86473	5.34683e-68
AFUB_048070	beta-galactosidase, putative	-1.86429	0.0462476
AFUB_062500	glyoxalase family protein	-1.8607	3.45772e-17
AFUB_080125		-1.85866	1.62215e-86
AFUB_078940	Patatin-like serine hydrolase, putative	-1.85789	5.24045e-07
AFUB_047190	conserved hypothetical protein	-1.85494	6.82794e-20
AFUB_048080	phosphoketolase, putative	-1.85454	1.23093e-100
AFUB_081440	salicylate hydroxylase, putative	-1.84126	0.00418601
AFUB_085510	thioredoxin, putative	-1.83781	1.72071e-08
AFUB_081690	FAD dependent oxidoreductase superfamily	-1.8358	7.0478e-48
AFUB_051500	aromatic amino acid aminotransferase, putative	-1.83316	4.75815e-76
AFUB_048260	hypothetical protein	-1.82861	0.0102963
AFUB_094860	C6 finger domain protein, putative	-1.82834	3.7161e-25
AFUB_011680	NADH oxidase	-1.8249	4.36612e-35
AFUB_062350	conserved hypothetical protein	-1.8243	1.13475e-76
AFUB_089830	amino acid permease (Gap1), putative	-1.82334	1.58656e-78
AFUB_048290	short-chain dehydrogenase/oxidoreductase, putative	-1.82204	3.24867e-29
AFUB_054460	DUF636 domain protein	-1.82078	1.12108e-38
AFUB_101220	nucleoside-diphosphate-sugar epimerases, putative	-1.8082	9.03394e-12
AFUB_090510	lipase, putative	-1.80727	0.0354597
AFUB_076180	zinc-binding oxidoreductase ToxD, putative	-1.80701	4.63501e-69
AFUB_087170	conserved hypothetical protein	-1.80379	3.32144e-14
AFUB_080040	conserved hypothetical protein	-1.80338	1.59833e-15
AFUB_041700	oligo-1,6-glucosidase	-1.80056	5.93549e-09
AFUB_081530		-1.79899	0.0150269
AFUB_079350	AMP-binding enzyme, putative	-1.79724	2.14962e-18
AFUB_013490	hypothetical protein	-1.79479	3.17657e-20
AFUB_084910	hypothetical protein	-1.79356	0.0192422
AFUB_091720	beta-D-glucoside glucohydrolase	-1.78593	0.0039145
AFUB_086150	C6 finger transcription factor, putative	-1.78572	0.0021041
AFUB_000330	MFS monosaccharide transporter, putative	-1.78433	0.00224144
AFUB_094020	MFS sugar transporter, putative	-1.78233	3.84052e-50
AFUB_070090	conserved hypothetical protein	-1.78205	3.45133e-97
AFUB_062180	MFS transporter, putative	-1.7798	5.16617e-11
AFUB_048960		-1.77895	0.0037263
AFUB_102360		-1.77471	0.0253565
AFUB_007580	6-phosphofructo-2-kinase 1	-1.7724	1.06398e-210
AFUB_056690	amidase, putative	-1.77108	0.0118524
AFUB_094820	ABC multidrug transporter, putative	-1.76549	8.50367e-80
AFUB_036110	conserved hypothetical protein	-1.76474	5.79876e-12
AFUB_045860	conserved hypothetical protein	-1.7638	5.33661e-05
AFUB_086410	hypothetical protein	-1.76071	4.96284e-05
AFUB_082780	oligopeptidase family protein	-1.754	7.31801e-100
AFUB_092510	monooxygenase, putative	-1.75302	0.0102024
AFUB_040200	tubulin-specific chaperone c, putative	-1.75186	4.33108e-179
AFUB_080060	BTB/POZ domain protein	-1.75168	0.000233953
AFUB_022180	cell wall galactomannoprotein Mp2/allergen F17-like	-1.75102	3.77091e-69
AFUB_047610	oxidoreductase, 2OG-Fe(II) oxygenase family, putative	-1.74955	6.41661e-07
AFUB_041760	conserved hypothetical protein	-1.74876	6.26888e-101
AFUB_031510	phytanoyl-CoA dioxygenase family protein	-1.74679	7.89072e-37
AFUB_064370	cAMP-mediated signaling protein Sok1, putative	-1.74642	3.46157e-87
AFUB_016240	sphinganine hydroxylase Sur2, putative	-1.74289	2.3473e-118
AFUB_003700	MFS alpha-glucoside transporter, putative	-1.72301	0.0441262
AFUB_080720	elastinolytic metalloproteinase Mep	-1.72282	9.54927e-05
AFUB_066920	hypothetical protein	-1.72091	2.79089e-96
AFUB_049100	choline dehydrogenase, putative	-1.71442	0.0017029
AFUB_065370	YeeE/YedE family integral membrane protein	-1.71413	1.42001e-10
AFUB_082940	sulfonate biosynthesis enzyme, putative	-1.7135	0.00748978
AFUB_048240	hexose transporter protein	-1.70794	2.96541e-13
AFUB_034690	heat shock protein Hsp30/Hsp42, putative	-1.7041	4.19751e-57
AFUB_038130	eukaryotic translation initiation factor eIF-2C4, putative	-1.70409	5.58951e-28
AFUB_029480	protein phosphatase regulatory subunit Gac1, putative	-1.70226	3.61675e-17
AFUB_051370	conserved hypothetical protein	-1.70133	8.93093e-84
AFUB_049780	C6 transcription factor, putative	-1.70025	4.13244e-18
AFUB_084120	trihydroxytoluene oxygenase	-1.69615	2.03765e-13
AFUB_081670	2-haloalkanoic acid dehalogenase, putative	-1.69386	0.0103493
AFUB_071230	spherulin 4-like cell surface protein, putative	-1.68585	7.67331e-22
AFUB_099190	conserved hypothetical protein	-1.68261	3.73879e-55
AFUB_090640	FAD dependent oxidoreductase, putative	-1.68174	3.03999e-94
AFUB_092450	branched-chain amino acid aminotransferase, putative	-1.6803	0.0111735
AFUB_034480	conserved hypothetical protein	-1.67992	0.000212776
AFUB_100710	conserved hypothetical protein	-1.67905	6.31542e-25
AFUB_084130	MFS transporter, putative	-1.67737	2.08607e-16
AFUB_060650	C6 finger domain protein, putative	-1.67536	2.45293e-24
AFUB_056400	conserved hypothetical protein	-1.67381	1.10651e-06
AFUB_039520	conserved hypothetical protein	-1.67183	2.32235e-29
AFUB_037060	fatty acid oxygenase PpoC, putative	-1.6711	8.72555e-07
AFUB_037000	C6 transcription factor, putative	-1.67094	6.34976e-31
AFUB_049500	glyceraldehyde 3-phosphate dehydrogenase, putative	-1.66711	1.48458e-67
AFUB_090620	hypothetical protein	-1.66669	1.83075e-11
AFUB_096390	conserved hypothetical protein	-1.66377	2.83274e-173
AFUB_055310	squalene monooxygenase Erg1	-1.66232	2.36197e-165
AFUB_027160	MFS transporter, putative	-1.66056	8.71771e-11
AFUB_063950	HLH DNA binding domain protein, putative	-1.65269	0.0205742
AFUB_052300	ferrooxidoreductase Fet3, putative	-1.64622	1.11562e-101
AFUB_046580	MFS transporter, putative	-1.6448	2.15428e-39
AFUB_016540	C6 transcription factor, putative	-1.64176	2.6855e-12
AFUB_076150	conserved hypothetical protein	-1.6395	1.32861e-38
AFUB_058760	conserved hypothetical protein	-1.63871	1.80771e-58
AFUB_006240	erythromycin esterase, putative	-1.63522	1.11852e-35
AFUB_090610	rhamnosidase B, putative	-1.63487	9.35696e-22
AFUB_084420	hypothetical protein	-1.62445	6.16274e-10
AFUB_051150	P450 family sporulation-specific N-formyltyrosine oxidase Dit2, putative	-1.62383	3.75631e-10
AFUB_036090	extracellular serine-threonine rich protein	-1.62109	1.98294e-52
AFUB_021630	hypothetical protein	-1.60895	0.0452794
AFUB_081180	hypothetical protein	-1.60836	0.00495828
AFUB_007800	coproporphyrinogen III oxidase, putative	-1.60308	9.38574e-100
AFUB_058520	conserved hypothetical protein	-1.6015	1.1545e-46
AFUB_017010	FAD/FMN-containing protein	-1.60126	1.65874e-05
AFUB_036240	FAD binding domain protein	-1.59541	2.58526e-09
AFUB_085050	aldo-keto reductase (YakC), putative	-1.5948	2.68278e-08
AFUB_037270	dihydrodipicolinate synthetase family protein	-1.59422	1.82775e-12
AFUB_003580	esterase, putative	-1.59402	1.39677e-06
AFUB_029950	conserved hypothetical protein	-1.58816	0.0399467
AFUB_038070	pyruvate decarboxylase PdcA, putative	-1.58322	8.06452e-88
AFUB_036600	MFS sugar transporter protein, putative	-1.58212	1.68173e-12
AFUB_060640	iron-regulated transporter, putative	-1.57845	2.77814e-62
AFUB_049340	G-protein signalling regulator, putative	-1.57766	0.0429934
AFUB_085750	rhamnogalacturonase, putative	-1.57318	0.00302784
AFUB_096310	aminotransferase, putative	-1.57116	1.12072e-13
AFUB_089310	hypothetical protein	-1.55892	2.83194e-71
AFUB_055050	beta-lactamase family protein	-1.55661	0.000537626
AFUB_066340	flavin-binding monooxygenase-like protein	-1.55488	1.11975e-71
AFUB_078070	nonribosomal peptide synthase, putative	-1.55473	1.45208e-30
AFUB_009620	conserved hypothetical protein	-1.54386	2.0053e-73
AFUB_009590	conserved hypothetical protein	-1.54259	0.0116035
AFUB_079300	NACHT domain protein	-1.54231	1.741e-07
AFUB_091160	phospholipase PldA, putative	-1.53445	4.24137e-87
AFUB_081210	DUF895 domain membrane protein	-1.53223	0.000319321
AFUB_006730	pathogenesis associated protein Cap20, putative	-1.53067	1.4636e-68
AFUB_034250	extracellular chitosanase CsnC, putative	-1.52891	1.54613e-27
AFUB_042820	RNA polymerase II mediator complex component Srb8, putative	-1.52693	1.91409e-109
AFUB_097110	amino acid permease, putative	-1.52579	0.0435147
AFUB_046830	GMC oxidoreductase, putative	-1.52537	1.2301e-183
AFUB_034660	histidine acid phosphatase, putative	-1.52211	3.94338e-38
AFUB_046350	conserved hypothetical protein	-1.52195	3.55753e-05
AFUB_089920	alcohol dehydrogenase, putative	-1.52176	2.47257e-23
AFUB_047050	class II aldolase/adducin domain protein	-1.52148	5.7935e-27
AFUB_025390	extracellular endoglucanase/cellulase, putative	-1.51937	6.45696e-43
AFUB_086200	polyketide synthase, putative	-1.51825	0.0386008
AFUB_069630	conserved hypothetical protein	-1.51805	1.32714e-84
AFUB_043980	cytochrome P450 monooxygenase, putative	-1.51794	0.00914561
AFUB_080510	MFS maltose permease, putative	-1.5173	0.00367529
AFUB_083450	DUF895 domain membrane protein	-1.51656	4.3118e-21
AFUB_041900	succinate-semialdehyde dehydrogenase, putative	-1.51543	9.88255e-46
AFUB_046970	benzodiazepine receptor family protein	-1.51529	1.09114e-36
AFUB_081960	conserved hypothetical protein	-1.51514	0.000266234
AFUB_030010	methyltransferase, putative	-1.51493	3.0443e-15
AFUB_016420	glycosyl transferase, putative	-1.51362	4.82868e-53
AFUB_045470	amidohydrolase family protein	-1.51132	0.000113507
AFUB_037280	oxidoreductase, zinc-binding	-1.50965	1.07956e-16
AFUB_075500		-1.50924	0.00215597
AFUB_065340	zinc-containing alcohol dehydrogenase, putative	-1.50889	3.31575e-69
AFUB_048340	flavin-containing amine oxidase, putative	-1.50887	0.0159213
AFUB_092160	conserved hypothetical protein	-1.50863	8.7446e-15
AFUB_023630	beta-1,6-glucan boisynthesis protein (Knh1), putative	-1.50814	9.06268e-08
AFUB_086370	conserved hypothetical protein	-1.50813	0.015825
AFUB_077200	conserved hypothetical protein	-1.50431	1.45812e-27
AFUB_016500	long chain fatty alcohol oxidase, putative	-1.5013	1.33669e-45
AFUB_042320	MFS sugar transporter, putative	-1.49799	6.62523e-26
AFUB_021520	D-3-phosphoglycerate dehydrogenase	-1.49223	1.05724e-41
AFUB_071240	cell surface protein, putative	-1.4913	2.62751e-19
AFUB_095040	aspartic endopeptidase (AP1), putative	-1.48536	0.0012117
AFUB_101040	conserved hypothetical protein	-1.48224	0.00358049
AFUB_066060	GPI anchored cell wall protein, putative	-1.47841	2.49008e-47
AFUB_058770	GMF family protein	-1.47721	0.00148427
AFUB_078220		-1.47486	2.45994e-06
AFUB_002730	conserved hypothetical protein	-1.4748	1.79461e-74
AFUB_086160	methionine aminopeptidase, type II, putative	-1.47453	1.74249e-11
AFUB_030800	MFS drug transporter, putative	-1.47333	6.54741e-28
AFUB_101080	conserved hypothetical protein	-1.46102	5.21483e-05
AFUB_088390	C6 transcription factor, putative	-1.45857	1.34094e-12
AFUB_044830	nonribosomal peptide synthase SidD	-1.45743	3.1636e-22
AFUB_017560	conserved hypothetical protein	-1.45639	1.85084e-20
AFUB_034190	xenobiotic compound monooxygenase, DszA family	-1.45176	0.0383647
AFUB_091840	Pfs, NACHT, and Ankyrin domain protein	-1.45041	0.011528
AFUB_035410	conserved hypothetical protein	-1.4475	2.34123e-07
AFUB_091830	conserved hypothetical protein	-1.44642	6.94357e-22
AFUB_015960	C2H2 type conidiation transcription factor BrlA	-1.44569	0.000699057
AFUB_070900	conserved hypothetical protein	-1.44444	7.49278e-29
AFUB_099300	conserved hypothetical protein	-1.43937	0.00115333
AFUB_084820	nitrilase, putative	-1.43935	0.00367533
AFUB_066700	conserved hypothetical protein	-1.43932	1.67936e-36
AFUB_029720	kinase activator (Atg17), putative	-1.43765	2.64568e-43
AFUB_037580	Taz1-interacting factor 1 (TAF1), putative	-1.43387	2.61627e-95
AFUB_097940	D-lactate dehydrogenase (cytochrome), putative	-1.43381	1.58481e-55
AFUB_080520	integral membrane protein, putative	-1.43192	1.93796e-15
AFUB_066310	phosphate transporter	-1.431	6.73742e-22
AFUB_067260	glucoamylase/glucan 1,4-alpha-glucosidase, putative	-1.42967	9.73851e-05
AFUB_019980	catechol dioxygenase, putative	-1.42948	3.47528e-33
AFUB_078230	isochorismatase family hydrolase, putative	-1.42476	5.46845e-36
AFUB_033250	conidial pigment biosynthesis 1,3,6,8-tetrahydroxynaphthalene reductase Arp2	-1.4246	0.000160205
AFUB_097970	beta-N-acetylglucosaminidase, putative	-1.42279	3.71219e-05
AFUB_016080	beta galactosidase, putative	-1.42099	3.44952e-42
AFUB_025510	aspartate transaminase, putative	-1.41897	4.05684e-77
AFUB_083260	C2H2 finger domain protein, putative	-1.41712	2.90518e-06
AFUB_090110	Na/K ATPase alpha 1 subunit, putative	-1.41477	1.63787e-16
AFUB_075050	conserved hypothetical protein	-1.4134	1.25884e-88
AFUB_040180	tripeptidyl peptidase SED3	-1.40567	1.52493e-19
AFUB_003980	acid phosphatase PHOa	-1.40397	8.13651e-17
AFUB_083460	N-acetylglucosamine-6-phosphate deacetylase (NagA), putative	-1.40165	1.82293e-05
AFUB_041890	class V chitinase, putative	-1.40057	1.6591e-11
AFUB_001440	RNA binding protein, putative	-1.40026	3.43181e-13
AFUB_099290	dienelactone hydrolase	-1.39908	6.90568e-34
AFUB_021310	maleylacetoacetate isomerase MaiA	-1.39678	2.53601e-07
AFUB_000810	cytochrome P450 monooxygenase, putative	-1.39595	0.00383731
AFUB_030870	conserved hypothetical protein	-1.39061	1.49096e-37
AFUB_026740	alcohol dehydrogenase, putative	-1.38924	4.5482e-48
AFUB_054540	conserved hypothetical protein	-1.38754	5.65195e-22
AFUB_041600	exo-beta-1,3-glucanase, putative	-1.38651	4.4407e-08
AFUB_099590	HLH DNA binding domain protein, putative	-1.38603	2.59048e-68
AFUB_026310	urate oxydase UaZ	-1.38325	5.34418e-30
AFUB_099680	GABA permease (Uga4), putative	-1.37909	4.00471e-37
AFUB_016410	UDP-glucose dehydrogenase	-1.37749	6.10383e-23
AFUB_012700	uridine permease Fui1, putative	-1.36696	2.11289e-14
AFUB_046130	DUF427 domain protein	-1.36535	0.00551551
AFUB_001120	conserved hypothetical protein	-1.3642	0.00015908
AFUB_024300	MFS allantoate transporter, putative	-1.36372	1.53804e-06
AFUB_031300	DUF323 domain protein	-1.36223	7.84714e-33
AFUB_041690	conserved hypothetical protein	-1.36171	1.1076e-05
AFUB_038080	THUMP domain protein	-1.36154	1.08655e-58
AFUB_077730	nucleoside-diphosphate-sugar epimerase family protein	-1.35359	0.0243708
AFUB_029470	hypothetical protein	-1.35182	0.00180304
AFUB_060890	agmatinase, putative	-1.35144	0.0208073
AFUB_044810	MFS siderophore iron transporter, putative	-1.34943	7.82459e-41
AFUB_007460	conserved hypothetical protein	-1.34657	5.25266e-17
AFUB_020920	conserved hypothetical protein	-1.34456	1.06843e-54
AFUB_030180	dihydrodipicolinate synthetase family protein	-1.34397	0.00200308
AFUB_090270	siderochrome-iron transporter, putative	-1.34304	1.86859e-41
AFUB_020970	acetamidase/formamidase family protein	-1.33886	3.23197e-12
AFUB_025190	C6 finger domain protein, putative	-1.33802	3.79989e-70
AFUB_041610	conserved hypothetical protein	-1.33759	6.84894e-95
AFUB_090370	C6 transcription factor, putative	-1.33747	4.61444e-07
AFUB_079330	toxin biosynthesis protein, putative	-1.33701	1.01722e-05
AFUB_080050		-1.33682	5.24742e-18
AFUB_046600	F-box domain protein	-1.33565	8.12143e-05
AFUB_058120	alpha-1,2-mannosidase family protein	-1.33223	2.0602e-06
AFUB_071500		-1.32877	8.25888e-46
AFUB_012890	conserved hypothetical protein	-1.32633	0.000476401
AFUB_085950	dimethylallyl tryptophan synthase, putative	-1.32564	1.19978e-18
AFUB_045930	ubiE/COQ5 methyltransferase, putative	-1.325	0.000389584
AFUB_000470	flavin-binding monooxygenase-like protein	-1.32204	8.34504e-38
AFUB_074400	protoporphyrinogen oxidase, putative	-1.32167	2.41293e-109
AFUB_061940	C6 transcription factor, putative	-1.31599	1.99836e-23
AFUB_064010	sphingolipid desaturase, putative	-1.31426	2.96109e-66
AFUB_098000	vegetative incompatibility WD repeat protein, putative	-1.313	7.04545e-11
AFUB_055560	extracellular cellulase CelA/allergen Asp F7-like, putative	-1.3072	5.53782e-77
AFUB_058530	conserved hypothetical protein	-1.3039	1.83718e-96
AFUB_058810	PTH11-like integral membrane protein	-1.30351	1.70523e-07
AFUB_036970	carboxypeptidase Y, putative	-1.30208	1.14272e-08
AFUB_052310	high-affinity iron transporter FtrA	-1.29838	1.04386e-51
AFUB_010490	ubiquitin domain protein, putative	-1.29659	3.30342e-39
AFUB_062360	phosphorylase, putative	-1.29349	4.62017e-25
AFUB_081190	amino acid permease, putative	-1.29228	0.0182956
AFUB_100120	conserved hypothetical protein	-1.29226	7.26012e-05
AFUB_054720	DUF636 domain protein	-1.291	1.50208e-05
AFUB_013150	phenol 2-monooxygenase, putative	-1.28798	8.17249e-20
AFUB_021140	MFS transporter, putative	-1.28794	5.79883e-27
AFUB_007060	conserved hypothetical protein	-1.28602	0.0264518
AFUB_034100	conserved hypothetical protein	-1.28287	0.0197411
AFUB_054240	4-aminobutyrate transaminase GatA	-1.2827	1.23372e-83
AFUB_041040	GMC oxidoreductase, putative	-1.28195	0.000498063
AFUB_018760	conserved hypothetical protein	-1.28172	1.6525e-06
AFUB_088380	C6 transcription factor, putative	-1.28161	9.37229e-17
AFUB_031140	TPR domain protein	-1.28142	3.02341e-99
AFUB_088710	streptococcal hemagglutinin protein, putative	-1.28121	3.05695e-06
AFUB_049720	conserved hypothetical protein	-1.28023	0.00179013
AFUB_096470	conserved hypothetical protein	-1.27991	5.07797e-23
AFUB_072620		-1.27572	0.0165801
AFUB_070800		-1.27288	0.00137742
AFUB_017290	conserved hypothetical protein	-1.27198	5.64283e-18
AFUB_061590	small oligopeptide transporter, OPT family	-1.26593	2.03582e-20
AFUB_044820	ABC multidrug transporter SitT	-1.26365	3.07771e-31
AFUB_063320	flavin-binding monooxygenase, putative	-1.26345	3.89539e-29
AFUB_059520	ubiquitin carboxyl-terminal hydrolase, putative	-1.26191	2.16012e-10
AFUB_100290	aldehyde dehydrogenase, putative	-1.26099	0.0332287
AFUB_006400	DnaJ domain protein	-1.26041	1.78496e-43
AFUB_091980	NADH-dependent flavin oxidoreductase, putative	-1.25928	1.18958e-10
AFUB_094880	conserved hypothetical protein	-1.25862	8.34504e-38
AFUB_070930	short chain dehydrogenase/reductase family protein	-1.25476	0.0174948
AFUB_070910	tripeptidyl peptidase A	-1.25332	8.93404e-33
AFUB_054050	acyl-CoA dehydrogenase family protein	-1.25233	8.11357e-68
AFUB_062230	beta-galactosidase, putative	-1.25041	2.97968e-06
AFUB_029650	ABC transporter, putative	-1.2495	2.82716e-11
AFUB_040270	conserved hypothetical protein	-1.24794	5.81268e-25
AFUB_054020	serine/threonine protein kinase, putative	-1.24547	2.7507e-30
AFUB_020260	conserved hypothetical protein	-1.2448	0.00769276
AFUB_094530	oxidoreductase (Msc7), putative	-1.24073	1.05073e-113
AFUB_076500	conserved hypothetical protein	-1.2395	3.06717e-53
AFUB_049110	peroxisomal dehydratase, putative	-1.23936	0.00109553
AFUB_060670	MFS quinate transporter, putative	-1.23685	3.09007e-17
AFUB_100400	MFS monocarboxylate transporter, putative	-1.23681	2.06742e-07
AFUB_099560	tripeptidyl-peptidase (TppA), putative	-1.23595	8.81043e-60
AFUB_021510	xylosidase/arabinosidase, putative	-1.23574	9.46114e-08
AFUB_076270	guanine deaminase, putative	-1.23524	6.56178e-11
AFUB_021320	C6 transcription factor, putative	-1.23514	1.14625e-33
AFUB_018340	HLH transcription factor, putative	-1.23405	4.05598e-36
AFUB_090350	conserved hypothetical protein	-1.2313	1.66703e-32
AFUB_002180	alcohol dehydrogenase, putative	-1.22728	7.93399e-07
AFUB_075920	hypothetical protein	-1.22707	0.00668909
AFUB_074280	conserved hypothetical protein	-1.21975	2.20251e-14
AFUB_021300	fumarylacetoacetate hydrolase FahA	-1.21549	1.63131e-11
AFUB_100280	NmrA-like family protein, putative	-1.21339	8.33963e-09
AFUB_025200	C6 finger domain protein, putative	-1.21297	2.12275e-37
AFUB_066820	C6 sexual development transcription factor NosA	-1.21092	1.10153e-05
AFUB_048210	beta-glucosidase, putative	-1.21079	0.0132113
AFUB_092600	LipA and NB-ARC domain protein	-1.2101	1.57317e-26
AFUB_048500		-1.20985	0.000369293
AFUB_000370	extracelular cellulose binding protein (Cip2), putative	-1.20695	0.000500456
AFUB_012740	1-phosphatidylinositol-4,5-bisphosphate phosphodiesterase Plc1, putative	-1.20554	1.13154e-54
AFUB_076090	fructosyl amine: oxygen oxidoreductase	-1.20145	6.31022e-16
AFUB_022420	Dishevelled, Egl-10, and Pleckstrin domain protein	-1.1986	1.55185e-46
AFUB_082620	NAD binding Rossmann fold oxidoreductase, putative	-1.19626	0.00571366
AFUB_035110	hypothetical protein	-1.19606	1.81226e-35
AFUB_013890	metalloreductase, putative	-1.19484	9.26355e-19
AFUB_102000		-1.19059	4.36112e-08
AFUB_032690		-1.18805	2.38665e-35
AFUB_057850	heat shock protein Hsp20/Hsp26, putative	-1.18632	6.54205e-26
AFUB_030910	small oligopeptide transporter, OPT family	-1.18582	8.38876e-16
AFUB_081030	conserved hypothetical protein	-1.18571	9.9861e-12
AFUB_068450	hypothetical protein	-1.18515	0.000146534
AFUB_036450	sugar transporter-like protein	-1.18013	5.09551e-15
AFUB_091940	maltase	-1.17938	8.0858e-09
AFUB_030050	cytochrome p450, putative	-1.17799	0.0113737
AFUB_060150	short chain dehydrogenase/reductase family	-1.17779	1.35026e-10
AFUB_017830	oxidoreductase, 2OG-Fe(II) oxygenase family, putative	-1.17733	2.67263e-34
AFUB_033900	hypothetical protein	-1.17731	2.36629e-20
AFUB_005010	PSP1 domain protein	-1.17384	4.11383e-43
AFUB_030960	DUF636 domain protein	-1.17324	1.0915e-05
AFUB_032020	thioesterase family protein	-1.17121	0.00975618
AFUB_088060	MFS peptide transporter Ptr2, putative	-1.16984	1.16345e-42
AFUB_036250	C6 transcription factor, putative	-1.16515	1.81215e-21
AFUB_090690	hypothetical protein	-1.1645	0.0431819
AFUB_000020		-1.16226	0.00435965
AFUB_031610	alcohol dehydrogenase, zinc-containing	-1.15865	4.06802e-07
AFUB_033180	flavin-binding monooxygenase, putative	-1.15532	0.049207
AFUB_069690	NADH-ubiquinone oxidoreductase complex 1/LYR family protein	-1.154	0.00536243
AFUB_001420	NADPH oxidase (NoxA), putative	-1.15297	1.16648e-09
AFUB_047780	aminopeptidase Y, putative	-1.15128	0.00299347
AFUB_033720	catalase Cat	-1.15058	8.08318e-12
AFUB_061900	conserved hypothetical protein	-1.14779	9.71904e-06
AFUB_099050	C6 transcription factor Ctf1A, putative	-1.14661	1.52537e-62
AFUB_054730	nucleoside-diphosphate-sugar epimerase, putative	-1.146	2.21932e-19
AFUB_096330	conserved hypothetical protein	-1.14048	7.81264e-45
AFUB_063650	Ras guanine-nucleotide exchange protein, putative	-1.13858	1.55692e-18
AFUB_085790	conserved hypothetical protein	-1.13777	1.44605e-59
AFUB_042250	RNA-directed RNA polymerase (Sad-1), putative	-1.13766	0.00249918
AFUB_099660	hypothetical protein	-1.13704	5.90469e-30
AFUB_089910	conserved hypothetical protein	-1.13691	0.000102706
AFUB_018450	GABA permease, putative	-1.13464	0.043828
AFUB_099790	oxidoreductase, short-chain dehydrogenase/reductase family	-1.13451	0.0494781
AFUB_066630	conserved hypothetical protein	-1.13359	2.32053e-35
AFUB_040230	conserved hypothetical protein	-1.13191	8.1131e-07
AFUB_080020		-1.13162	0.0157776
AFUB_080140		-1.13072	2.67664e-06
AFUB_091610	alpha-ketoglutarate-dependent taurine dioxygenase	-1.13066	1.63257e-20
AFUB_060440	metallo-beta-lactamase family protein	-1.12769	1.39251e-11
AFUB_074430	glycerol kinase, putative	-1.12661	2.40036e-19
AFUB_084900	conserved hypothetical protein	-1.12492	4.81337e-56
AFUB_092010	hypothetical protein	-1.12335	6.90023e-07
AFUB_075420		-1.12176	1.2945e-06
AFUB_057340	hydrolase, putative	-1.11886	9.04837e-06
AFUB_000900	oxidoreductase, short chain dehydrogenase/reductase family	-1.11607	0.00153263
AFUB_019940	F-box domain protein	-1.11525	1.00264e-31
AFUB_066160	phosphatidate cytidylyltransferase, putative	-1.11303	1.77027e-59
AFUB_065780	dihydrodipicolinate synthetase family protein	-1.11299	0.0072265
AFUB_004650	integral membrane protein, putative	-1.10927	1.07659e-18
AFUB_024820	MFS transporter, putative	-1.10718	0.000810109
AFUB_028160	MFS multidrug transporter, putative	-1.10716	9.62112e-16
AFUB_022650	conserved hypothetical protein	-1.10687	3.16403e-49
AFUB_034030	periplasmic nitrate reductase, putative	-1.10508	0.000166639
AFUB_056830	short chain dehydrogenase/reductase family oxidoreductase, putative	-1.10429	1.45663e-13
AFUB_025980	conserved hypothetical protein	-1.1042	3.55294e-13
AFUB_097930	FMN dependent dehydrogenase, putative	-1.10319	5.71372e-18
AFUB_020050	MYB DNA-binding domain protein	-1.10163	4.53579e-17
AFUB_090230	FAD dependent sulfhydryl oxidase Erv2, putative	-1.09696	1.72037e-41
AFUB_011710	MFS peptide transporter, putaitve	-1.09401	1.76021e-14
AFUB_094110	conserved hypothetical protein	-1.09316	1.15164e-26
AFUB_071400	O-methyltransferase, putative	-1.09306	1.28213e-47
AFUB_097320	C6 transcription factor, putative	-1.09231	1.41092e-05
AFUB_046590	amino acid permease	-1.09084	0.00830841
AFUB_058820	polyglutamate biosynthesis protein, putative	-1.09081	3.69791e-10
AFUB_087870	conserved hypothetical protein	-1.08971	2.47455e-38
AFUB_065270	succinate-semialdehyde dehydrogenase Uga2, putative	-1.08726	8.86879e-41
AFUB_013470	conserved hypothetical protein	-1.08633	5.72731e-05
AFUB_009850	conserved hypothetical protein	-1.08539	2.97524e-05
AFUB_041630	NACHT and WD domain protein	-1.08406	5.41088e-06
AFUB_090090	serine/threonine protein kinase, putative	-1.08264	2.44557e-16
AFUB_047620	methylaspartate ammonia-lyase, putative	-1.07889	0.0011213
AFUB_011600	translation initiation factor eIF4E, putative	-1.07597	3.75298e-08
AFUB_057830	conserved hypothetical protein	-1.07425	2.65937e-08
AFUB_089270	14-alpha sterol demethylase Cyp51B	-1.07417	3.22394e-67
AFUB_029730	sulfur metabolite repression control protein SconB, putative	-1.07351	2.06301e-36
AFUB_072610	MFS transporter, putative	-1.07272	5.9632e-13
AFUB_000990	ferric-chelate reductase, putative	-1.06898	2.40586e-06
AFUB_096160	GNAT family acetyltransferase, putative	-1.0646	1.26825e-24
AFUB_046990	polyketide synthase, putative	-1.06034	0.00208036
AFUB_001260	glutamate decarboxylase	-1.05963	1.10675e-63
AFUB_002200	MFS transporter, putative	-1.05823	0.0244267
AFUB_058110		-1.05814	0.00097818
AFUB_046520	conserved hypothetical protein	-1.05698	1.65165e-55
AFUB_041380	conserved hypothetical protein	-1.05648	1.02296e-38
AFUB_034750	Pyridoxal-phosphate dependent enzyme, putative	-1.05645	4.38306e-41
AFUB_101150	integral membrane protein	-1.05638	4.95679e-11
AFUB_045410	isopropanol dehydrogenase, putative	-1.05623	0.00779301
AFUB_030660	serine threonine protein kinase, putative	-1.0531	1.45307e-21
AFUB_020580	pheromone processing carboxypeptidase (Sxa2), putative	-1.05089	2.99774e-29
AFUB_003940	MFS sugar transporter, putative	-1.05062	9.18352e-09
AFUB_084110	conserved hypothetical protein	-1.04997	9.8547e-15
AFUB_030920	hypothetical protein	-1.04919	0.00353825
AFUB_088770	conserved hypothetical protein	-1.04881	1.63094e-27
AFUB_090300	gamma-glutamyltranspeptidase	-1.04804	2.76252e-20
AFUB_003330	RNA binding protein	-1.04528	9.54153e-10
AFUB_075640	zinc alcohol dehydrogenase, putative	-1.0447	1.12072e-13
AFUB_057890	AflR-like C6 zinc cluster transcription factor, putative	-1.04292	0.00529539
AFUB_031920	cell division control protein Cdc25, putative	-1.04255	1.58978e-24
AFUB_009790	MFS multidrug transporter, putative	-1.03811	4.68072e-37
AFUB_099630	C6 transcription factor, putative	-1.03741	1.44381e-07
AFUB_024920	secreted dipeptidyl peptidase DppV	-1.03738	2.03896e-13
AFUB_000710	glycosyl transferase, putative	-1.03501	8.79177e-07
AFUB_060400	nonribosomal peptide synthase, putative	-1.03492	2.17464e-22
AFUB_016780	beta-glucosidase, putative	-1.03326	2.46389e-06
AFUB_076950	extracellular protein, putative	-1.03321	0.00153471
AFUB_080230		-1.03015	0.0133611
AFUB_016520	F-box domain protein	-1.02958	0.000370192
AFUB_041740	conserved hypothetical protein	-1.02843	1.59354e-06
AFUB_072900	conserved hypothetical protein	-1.02818	1.76996e-11
AFUB_045820	C6 transcription factor, putative	-1.0242	3.32653e-07
AFUB_035140	C2H2 finger domain protein, putative	-1.02418	3.17021e-29
AFUB_092000	F-box domain protein	-1.02278	8.94466e-13
AFUB_002310	MFS multidrug transporter, putative	-1.02146	0.0100107
AFUB_049600	conserved hypothetical protein	-1.02079	0.0276597
AFUB_032640	CAF1 family ribonuclease, putative	-1.01975	1.3962e-12
AFUB_005330	Leucine Rich Repeat domain protein	-1.0166	5.48515e-53
AFUB_088000	opsin, putative	-1.01552	3.98408e-23
AFUB_047340	tyrosinase, putative	-1.01382	9.0231e-25
AFUB_032680	conserved hypothetical protein	-1.01073	3.98464e-13
AFUB_043925		-1.01068	1.40338e-10
AFUB_048980	conserved hypothetical protein	-1.01015	0.0435147
AFUB_071600		-1.00969	1.02767e-34
AFUB_067020	conserved hypothetical protein	-1.00766	4.05181e-23
AFUB_015170	conserved hypothetical protein	-1.00688	9.54724e-28
AFUB_072940	SAM and PH domain protein (Boi1), putative	-1.00658	2.19993e-11
AFUB_027540	conserved hypothetical protein	-1.0057	8.81382e-31
AFUB_056870	CipC-like antibiotic response protein, putative	-1.00509	5.71181e-20
AFUB_066280	SET domain protein	1.00127	4.47314e-06
AFUB_090060	conserved hypothetical protein	1.00376	5.09341e-05
AFUB_082570	LEA domain protein	1.00406	0.0122473
AFUB_068310	DUF409 domain protein	1.00886	4.81093e-33
AFUB_002090	cytochrome P450 alkane hydroxylase, putative	1.01017	1.48916e-13
AFUB_060430	CCCH zinc finger DNA binding protein	1.01752	0.03283
AFUB_088580	indoleamine 2,3-dioxygenase family protein	1.0293	1.96898e-07
AFUB_051350	conserved hypothetical protein	1.03022	0.0130251
AFUB_028280	allergenic cerato-platanin Asp F13	1.0317	8.66145e-06
AFUB_061710	endo-1,3(4)-beta-glucanase, putative	1.03315	0.0182063
AFUB_077840	sodium bile acid symporter family protein	1.03352	0.0210467
AFUB_028270	NADPH-adrenodoxin reductase Arh1, putative	1.04571	1.17198e-41
AFUB_073450	endoglucanase, putative	1.05405	0.0455186
AFUB_040020	conserved hypothetical protein	1.0544	2.84486e-15
AFUB_076880	conserved hypothetical protein	1.05784	1.69636e-26
AFUB_030760	conserved hypothetical protein	1.05808	7.76636e-08
AFUB_087040	conserved hypothetical protein	1.05897	0.0454797
AFUB_038480	FAD binding domain protein	1.06676	1.83703e-08
AFUB_034520	polyketide synthase, putative	1.06722	0.0024009
AFUB_041100	C2H2 transcription factor (Ace1), putative	1.07926	2.83179e-47
AFUB_056190	conserved hypothetical protein	1.08292	5.70346e-16
AFUB_029570		1.08431	0.0169601
AFUB_084100	hypothetical protein	1.08871	8.82268e-07
AFUB_055130	methylmalonyl-CoA decarboxylase, alpha subunit, putative	1.09507	0.0045248
AFUB_096490	conserved hypothetical protein	1.09639	9.06323e-07
AFUB_061650	FAD dependent oxidoreductase superfamily	1.09996	5.06594e-17
AFUB_071580		1.10007	7.1445e-18
AFUB_073380	conserved hypothetical protein	1.10693	7.94172e-33
AFUB_004480	coenzyme A transferase, putative	1.10699	8.45098e-22
AFUB_086960	GNAT family acetyltransferase, putative	1.10731	3.18233e-25
AFUB_086750		1.10918	1.46842e-07
AFUB_022010	tyrosine decarboxylase, putative	1.11256	2.23307e-40
AFUB_026790	triosephosphate isomerase	1.12004	6.4693e-15
AFUB_058090	ABC transporter, putative	1.12576	2.07001e-34
AFUB_032670	integral membrane protein	1.12597	8.08673e-14
AFUB_029440	malate/L-lactate dehydrogenase, putative	1.12655	9.26153e-37
AFUB_028810	hypothetical protein	1.12734	2.67263e-34
AFUB_099470	alpha-galactosidase, putative	1.12765	1.34072e-20
AFUB_069300	mitochondrial carrier protein, putative	1.13032	2.93841e-26
AFUB_035090	metacaspase CasB	1.13419	1.37583e-38
AFUB_066570	hypothetical protein	1.14117	0.0379362
AFUB_088370	MFS transporter, putative	1.14136	1.41192e-10
AFUB_084020	glyceraldehyde-3-phosphate dehydrogenase, putative	1.14664	1.09452e-07
AFUB_092700	RING finger protein	1.14737	0.00129041
AFUB_083950	C6 transcription factor, putative	1.14788	5.1306e-17
AFUB_080440	alpha/beta hydrolase, putative	1.15436	1.59193e-08
AFUB_001670	conserved hypothetical protein	1.15571	2.11976e-11
AFUB_071280	ABC multidrug transporter, putative	1.15582	0.0012
AFUB_033480	RTA1 domain protein, putative	1.15597	3.76826e-09
AFUB_069990	MFS transporter, putative	1.1653	3.50221e-21
AFUB_041410	cytochrome c oxidase copper chaperone Cox17, putative	1.16738	0.00342856
AFUB_070870	2-dehydropantoate 2-reductase	1.16763	3.93627e-22
AFUB_100930	O-methyltransferase, putative	1.16872	0.000113106
AFUB_093930	ABC drug exporter AtrF	1.17372	3.35483e-06
AFUB_014050	pyridine nucleotide-disulphide oxidoreductase, putative	1.17385	5.40092e-06
AFUB_011360	conserved histidine-rich protein	1.17874	1.48733e-11
AFUB_041190	glutathione S-transferase, putative	1.18024	1.15563e-19
AFUB_054550	O-methyltransferase, putative	1.18195	0.000531784
AFUB_045500	MFS multidrug transporter, putative	1.19698	0.000124372
AFUB_001820	C2H2 finger domain protein, putative	1.19848	0.0169053
AFUB_039550	RNA binding protein, putative	1.20528	3.30604e-46
AFUB_100310	oxidoreductase, putative	1.20579	1.23885e-34
AFUB_041310	conserved hypothetical protein	1.21269	0.00105206
AFUB_036280	O-methyltransferase GliM-like, putative	1.22824	0.0261571
AFUB_021900	pyruvate dehydrogenase E1 component alpha subunit, putative	1.2291	0.00154435
AFUB_087540	MFS monosaccharide transporter, putative	1.22911	1.11862e-47
AFUB_018030	NACHT domain protein	1.23564	0.0490426
AFUB_039180	conserved hypothetical protein	1.25057	3.69079e-46
AFUB_093340	mitochondrial GTPase (Mss1), putative	1.25082	1.76216e-49
AFUB_072925	conserved hypothetical protein	1.25124	1.21868e-12
AFUB_091330	AAA family ATPase, putative	1.25151	3.98514e-18
AFUB_061950	ThiJ/PfpI family protein	1.256	3.49316e-05
AFUB_000630	conserved hypothetical protein	1.25801	7.53085e-69
AFUB_097520	oligopeptide transporter, putative	1.2664	1.63843e-08
AFUB_072930	C6 transcription factor RosA	1.26811	6.4157e-08
AFUB_055490	C2H2 finger and ankyrin domain protein, putative	1.27852	5.51526e-40
AFUB_077310	conserved hypothetical protein	1.27882	3.28936e-21
AFUB_049060	hypothetical protein	1.27907	2.97999e-62
AFUB_080270		1.28249	0.0173448
AFUB_081750		1.29726	0.0474212
AFUB_087270	aminotransferase, putative	1.30037	6.58086e-14
AFUB_057640	cytochrome P450 monooxygenase, putative	1.30062	0.00246063
AFUB_022210	NF-X1 finger and helicase domain protein, putative	1.30377	0.00457817
AFUB_047920	ATP/GTP-binding protein, putative	1.30663	0.000220968
AFUB_046780	conserved hypothetical protein	1.30723	5.63666e-20
AFUB_044950	conserved hypothetical protein	1.31216	6.38445e-07
AFUB_088750	meiotic recombination protein (Dmc1), putative	1.31543	0.0304629
AFUB_028690	calcineurin binding protein, putative	1.3171	1.09352e-23
AFUB_070670		1.32155	3.36567e-06
AFUB_090420	glutamine-serine-proline rich protein, putative	1.32702	7.72638e-29
AFUB_094750	malate synthase AcuE	1.33279	1.77166e-49
AFUB_067850	fatty acid oxygenase PpoA, putative	1.34035	8.50579e-42
AFUB_061140	conserved hypothetical protein	1.34102	4.81833e-13
AFUB_025140	conserved hypothetical protein	1.34516	1.66844e-17
AFUB_087260	hypothetical protein	1.34832	0.0496132
AFUB_076340	GPI-anchored cell wall protein Pst1, putative	1.35758	6.24758e-14
AFUB_079770		1.35967	3.45772e-17
AFUB_090810	conserved hypothetical protein	1.36863	4.47424e-28
AFUB_032260	alpha/beta superfamily hydrolase, putative	1.39275	0.0390353
AFUB_070960		1.39602	2.05933e-05
AFUB_101490	MFS quinate transporter, putative	1.39719	3.77786e-06
AFUB_049630	MFS monosaccharide transporter, putative	1.40244	7.41565e-08
AFUB_023080	NAD+ dependent glutamate dehydrogenase, putative	1.40276	1.70557e-61
AFUB_058080	amidase, putative	1.41279	9.96072e-43
AFUB_075350		1.41609	0.00246134
AFUB_086950	conserved hypothetical protein	1.41727	2.83748e-07
AFUB_098630	phenazine biosynthesis-like protein, putative	1.42953	1.80699e-70
AFUB_012090	MFS toxin efflux pump (AflT), putative	1.43994	8.35178e-51
AFUB_066430	conserved hypothetical protein	1.44264	6.48236e-28
AFUB_038470	calcium-translocating P-type ATPase(PMCA-type),putative	1.44646	2.90336e-18
AFUB_033070	C-3 sterol dehydrogenase/C-4 decarboxylase family protein	1.44719	0.0403115
AFUB_084490	conserved hypothetical protein	1.44848	7.31008e-49
AFUB_021270	4-hydroxyphenylpyruvate dioxygenase, putative	1.45276	1.29629e-11
AFUB_084850	acyl-CoA oxidase, putative	1.46123	7.14765e-07
AFUB_100030	ras-like GTP-binding protein, putative	1.46203	2.46327e-63
AFUB_077850	conserved hypothetical protein	1.46284	3.99241e-06
AFUB_057840	conserved hypothetical protein	1.46527	2.52191e-11
AFUB_085210	mitochondrial carrier protein (Pet8), putative	1.46868	2.83261e-11
AFUB_083960	extracellular exo-polygalacturonase, putative	1.47902	1.35061e-05
AFUB_081830	DUF567 domain protein	1.47933	8.7723e-21
AFUB_014980	lipase/esterase, putative	1.47962	7.50699e-27
AFUB_061960	DNA repair family protein	1.48335	0.0299546
AFUB_016150	acetyltransferase, GNAT family family	1.49019	3.01211e-25
AFUB_035320	extracellular lipase, putative	1.49283	0.000105576
AFUB_077540	DUF636 domain protein	1.49479	2.91656e-05
AFUB_015900	phosphatase, putative	1.49766	0.000319362
AFUB_094940	GNAT family N-acetyltransferase, putative	1.50297	1.53522e-27
AFUB_071610	hypothetical protein	1.50559	0.00353463
AFUB_037740	arginase, putative	1.51263	1.66881e-56
AFUB_082380	conserved hypothetical protein	1.51461	3.98804e-07
AFUB_095210	cytochrome P450 alkane hydroxylase, putative	1.51577	3.37926e-07
AFUB_086740	conserved hypothetical protein	1.52053	2.63453e-08
AFUB_025380	conserved hypothetical protein	1.52579	9.91814e-143
AFUB_055190	F-box domain and ankyrin repeat protein	1.5281	1.28887e-10
AFUB_054400	class V chitinase, putative	1.54207	1.16014e-06
AFUB_038780	conserved hypothetical protein	1.54417	9.26959e-71
AFUB_062990	conserved hypothetical protein	1.55644	2.74579e-75
AFUB_070860	GNAT family acetyltransferase, putative	1.56804	1.31084e-33
AFUB_100820	succinyl-CoA synthetase beta subunit, putative	1.57387	2.69209e-06
AFUB_097230	aminotransferase, putative	1.5768	3.12737e-38
AFUB_045880	hypothetical protein	1.57886	6.75472e-16
AFUB_088300	3-hydroxymethyl-3-methylglutaryl-Coenzyme A lyase	1.58147	7.25149e-06
AFUB_101670	von Willebrand domain protein	1.58964	5.25462e-08
AFUB_049410	DUF614 domain protein	1.5987	0.0313952
AFUB_090400	aldo-keto reductase, putative	1.60092	0.00691802
AFUB_078190	conserved hypothetical protein	1.60158	8.21825e-34
AFUB_097240	NmrA-like family protein	1.60703	1.3338e-07
AFUB_098300	F-box domain protein	1.60905	1.24597e-18
AFUB_096690		1.61714	2.81099e-08
AFUB_016820	C6 transcription factor, putative	1.62453	3.21241e-12
AFUB_065530	conserved hypothetical protein	1.62508	0.00424799
AFUB_071980	GNAT family acetyltransferase, putative	1.62611	0.0148709
AFUB_080260		1.62636	6.4214e-06
AFUB_087060	ABC multidrug transporter, putative	1.63053	4.87122e-126
AFUB_010660	HMG-CoA reductase	1.63551	0.013924
AFUB_024180	flotillin domain protein	1.64646	2.85906e-08
AFUB_034770	conserved hypothetical protein	1.64713	0.0465489
AFUB_019790	fungal specific transcription factor, putative	1.65154	3.94277e-142
AFUB_097510		1.65417	3.70578e-26
AFUB_034330	FacC-like extracellular signaling protein, putative	1.65517	0.00495306
AFUB_046100	3-beta hydroxysteroid dehydrogenase/isomerase family protein	1.66476	1.37915e-31
AFUB_029260	IQ calmodulin-binding motif protein	1.68604	1.98524e-13
AFUB_070850	ubiquitin conjugating enzyme, putative	1.6944	1.17969e-20
AFUB_087120	NACHT and Ankyrin domain protein	1.70012	0.000166609
AFUB_071770	toxin biosynthesis protein, putative	1.70939	0.0195188
AFUB_032250	short chain dehydrogenase/reductase, putative	1.72717	0.0179964
AFUB_047660	GNAT family N-acetyltransferase, putative	1.73179	0.012941
AFUB_073910	acetyltransferase, GNAT family family	1.73501	8.62217e-09
AFUB_042200	conserved hypothetical protein	1.73666	8.45993e-25
AFUB_084960		1.74373	0.0122098
AFUB_045890		1.75198	1.94027e-06
AFUB_017790	alpha-amylase, putative	1.77318	1.12072e-13
AFUB_033210	GNAT family N-acetyltransferase, putative	1.77423	3.43903e-22
AFUB_016830	high affinity nitrate transporter NrtB	1.78934	0.0315159
AFUB_047480	RTA1 domain protein, putative	1.80936	0.00919493
AFUB_021920	TAM domain methyltransferase, putative	1.83098	8.69911e-27
AFUB_010700	conserved hypothetical protein	1.85273	0.00184655
AFUB_046090	YjgH family protein	1.8725	4.32351e-83
AFUB_086840	conserved hypothetical protein	1.87841	6.25149e-22
AFUB_035080	F-box domain protein	1.88672	2.16406e-41
AFUB_073680	phosphoenolpyruvate carboxykinase AcuF	1.8893	5.64755e-96
AFUB_028340	HET domain protein	1.90405	0.000213607
AFUB_034130	conserved hypothetical protein	1.90677	1.12647e-23
AFUB_016450	HLH DNA binding domain protein, putative	1.90708	0.0484427
AFUB_081740	cellobiose dehydrogenase, putative	1.91721	1.12934e-16
AFUB_071370	conserved hypothetical protein	1.91966	3.34219e-23
AFUB_035580	oxidoreductase, zinc-binding, putative	1.92608	0.031267
AFUB_028939	aminotransferase family protein (LolT), putative	1.9269	6.42929e-131
AFUB_051740	stress response RCI peptide, putative	1.9283	1.30105e-10
AFUB_030400	BCS1-like ATPase, putative	1.9348	1.60061e-79
AFUB_084500	hypothetical protein	1.96219	0.00581
AFUB_024220	C6 transcription factor, putative	1.96448	4.04002e-81
AFUB_071650	glutathione S-transferase, putative	1.97316	1.1003e-153
AFUB_018070	conserved hypothetical protein	1.98495	5.30864e-05
AFUB_047530	conserved hypothetical protein	1.99702	1.02972e-09
AFUB_097000	NADP-dependent alcohol dehydrogenase	2.01333	1.84586e-77
AFUB_075360	metalloreductase, putative	2.02444	0.00522789
AFUB_094630	hypothetical protein	2.03182	2.04646e-18
AFUB_034600	extracellular dioxygenase, putative	2.03943	5.99321e-10
AFUB_012720	conserved hypothetical protein	2.04403	7.51714e-106
AFUB_006420	sterol o-acyltransferase (APE2), putaitve	2.04552	2.69802e-81
AFUB_066460	conserved hypothetical protein	2.06623	1.21351e-70
AFUB_044000	conserved hypothetical protein	2.12234	0.0197411
AFUB_075330		2.19622	0.0407708
AFUB_049030	hypothetical protein	2.20827	0.0486263
AFUB_068340	fructose-1,6-bisphosphatase Fbp1, putative	2.21056	2.74822e-199
AFUB_017630	GNAT family acetyltransferase, putative	2.21843	1.3238e-84
AFUB_002420	extracellular SCP domain protein Pry1, putative	2.23426	6.51053e-25
AFUB_032890	C2H2 finger domain protein, putative	2.24556	0.000955441
AFUB_047720	allergen Asp F4-like, putative	2.26781	5.4889e-16
AFUB_100430	GPI anchored glycosyl hydrolase, putative	2.27899	1.21505e-08
AFUB_024230	glycerol 3-phosphate dehydrogenase (GfdB), putative	2.29223	8.88389e-43
AFUB_086770	C6 transcription factor, putative	2.30909	1.31093e-14
AFUB_047670	short-chain dehydrogenase/reductase, putative	2.31089	0.0195086
AFUB_032540	MFS multidrug transporter, putative	2.3421	3.03725e-109
AFUB_049250	ABC multidrug transporter, putative	2.36233	7.73127e-125
AFUB_096640		2.39407	1.34838e-06
AFUB_071030	metalloreductase, putative	2.4324	8.42862e-22
AFUB_028320	conserved hypothetical protein	2.43692	1.7978e-10
AFUB_015910	MIF domain protein	2.46452	1.48456e-06
AFUB_101610		2.47901	0.0187052
AFUB_070780	extracellular salicylate hydroxylase/monooxygenase, putative	2.48828	6.83609e-107
AFUB_028400	alpha-L-arabinofuranosidase, putative	2.49176	0.0118005
AFUB_095070	cell wall glucanase/allergen F16-like	2.52253	1.27829e-27
AFUB_099960	conserved hypothetical protein	2.5452	2.39053e-53
AFUB_036270	nonribosomal peptide synthase GliP-like, putative	2.55901	0.000189222
AFUB_086780	plasma membrane hexose transporter, putative	2.56088	4.87593e-05
AFUB_049800	integral membrane protein	2.58694	1.62562e-20
AFUB_011880	salicylate hydroxylase, putative	2.59501	2.25958e-08
AFUB_030250	conserved hypothetical protein	2.62194	5.7194e-105
AFUB_050160	extracellular proline-rich protein	2.6303	1.59633e-34
AFUB_013540	F-box domain protein	2.65865	5.5327e-50
AFUB_079050	cell surface metalloreductase (FreA), putative	2.6606	7.55681e-17
AFUB_092350	conserved hypothetical protein	2.6622	4.03616e-20
AFUB_016790	hypothetical protein	2.67626	0.00541015
AFUB_100810	conserved hypothetical protein	2.67886	9.03965e-31
AFUB_073190	4-hydroxybenzoate polyprenyl transferase, putative	2.68579	0.00712494
AFUB_080220		2.71841	1.10541e-64
AFUB_097500		2.75215	0.0319269
AFUB_044970	FAD binding monooxygenase, putative	2.79553	9.86442e-285
AFUB_037670	LipA and NB-ARC domain protein	2.85937	1.17612e-78
AFUB_050450	GPI anchored protein, putative	2.86396	7.33898e-154
AFUB_047520	GNAT family N-acetyltransferase, putative	2.87473	2.68784e-83
AFUB_022090	alternative oxidase AlxA, putative	2.89086	2.40647e-254
AFUB_004210	C6 transcription factor, putative	2.99892	3.39769e-251
AFUB_101480	conserved hypothetical protein	3.00224	1.65761e-71
AFUB_070950	conserved hypothetical protein	3.01484	2.43843e-99
AFUB_084740	NmrA-like family protein	3.03341	2.14437e-18
AFUB_066380	conserved hypothetical protein	3.0383	3.9781e-33
AFUB_036180	Zn-dependent hydrolase/oxidoreductase family protein, putative	3.08007	2.19163e-291
AFUB_055170	ubiE/COQ5 methyltransferase, putative	3.10973	4.1151e-45
AFUB_015920	DUF455 domain protein	3.14072	7.18915e-111
AFUB_091760	hypothetical protein	3.16825	0.0127755
AFUB_010740	AMP-binding enzyme domain protein	3.27038	0.0373154
AFUB_044940	RTA1 domain protein	3.32151	9.86351e-09
AFUB_092260	AAA family ATPase, putative	3.3416	5.17575e-148
AFUB_084840	hypothetical protein	3.38961	0.00668494
AFUB_070430	isocitrate lyase AcuD	3.41276	1.79984e-38
AFUB_029560	conserved hypothetical protein	3.42085	2.90328e-08
AFUB_055180	RNA 3'-terminal phosphate cyclase, putative	3.43913	3.43527e-47
AFUB_032950	glutathione S-transferase	3.46532	3.93721e-65
AFUB_044370		3.573	0.000167865
AFUB_094970	MFS multidrug transporter, putative	3.57522	3.24369e-249
AFUB_047690	conserved hypothetical protein	3.65721	6.38741e-182
AFUB_079490	GPI anchored protein, putative	3.70111	1.83623e-11
AFUB_019600	conserved hypothetical protein	3.7102	4.83109e-94
AFUB_049260	conserved hypothetical protein	3.81446	0.00451876
AFUB_086760		3.93281	4.90004e-25
AFUB_047700	DUF500 and UBA/TS-N domain protein	4.01427	3.72772e-125
AFUB_035550	extracellular serine-rich protein, putative	4.03458	0.0204092
AFUB_080460	C6 transcription factor, putative	4.04795	0.0257903
AFUB_056260	conserved hypothetical protein	4.11028	3.38824e-54
AFUB_097590		4.11274	0.0457816
AFUB_025840	conserved hypothetical protein	4.21244	0.0156249
AFUB_085070	hypothetical protein	4.273	0.00185162
AFUB_057690	3-demethylubiquinone-9 3-methyltransferase, putative	4.44544	0.0100896
AFUB_017250	glutathione-dependent formaldehyde dehydrogenase	4.44735	0.0191017
AFUB_028410	von Willebrand domain protein	4.59553	2.79521e-216
AFUB_071760	hypothetical protein	4.76424	3.85636e-07
AFUB_028380	methyltransferase, putative	4.80536	2.80032e-06
AFUB_028350	MFS monocarboxylate transporter, putative	4.80738	2.19919e-56
AFUB_075450		4.95412	3.07768e-155
AFUB_028360	conserved hypothetical protein	5.15107	0.00054023
AFUB_049270	conserved hypothetical protein	5.25226	0.000175175
AFUB_017640	hypothetical protein	5.96379	4.48607e-32
AFUB_047890	hypothetical protein	6.06039	4.14896e-07
AFUB_054380	hypothetical protein	7.276	0
AFUB_046450	conserved hypothetical protein	7.5514	3.5954e-09
AFUB_049700	RTA1 domain protein, putative	9.06532	6.92552e-13
