# Supplementary material for: The transcription factor RttA contributes to sterol regulation and azole resistance in Aspergillus fumigatus
Source: mBio. 2025 Sep 12;16(10):e01854-25. doi: 10.1128/mbio.01854-25 (PMC12505884; doi:10.1128/mbio.01854-25)
Supplement: Table S3 — Sterol levels of wt and ∆rttA. [file mbio.01854-25-s0003.xlsx]

## Sheet: Sterol measurement
		Lichesterol	Ergosterol	5-Dihydroergosterol	14-Methylfecosterol	Ergosta-7,22,24(28)-trien-3β-ol	Ergosta-5,7,24(28)-trien-3β-ol	5-Dehydroepisterol	Episterol	4,4-Dimethylcholesta-5,7,24(28)-trien-3b-ol	14-Methylergosta-8,24(28)-dien-3b,6a-diol	Lanosterol	4-Methylfecosterol	Eburicol	4,4-Dimethylergosta-8,24(28)-dien-3b-ol					Lichesterol	Ergosterol	5-Dihydroergosterol	14-Methylfecosterol	Ergosta-7,22,24(28)-trien-3β-ol	Ergosta-5,7,24(28)-trien-3β-ol	5-Dehydroepisterol	Episterol	4,4-Dimethylcholesta-5,7,24(28)-trien-3b-ol	14-Methylergosta-8,24(28)-dien-3b,6a-diol	Lanosterol	4-Methylfecosterol	Eburicol	4,4-Dimethylergosta-8,24(28)-dien-3b-ol
-VRC	wt	0.041805	3.59926	0.0245485	1.71332e-06	0.0365777	1.71332e-06	0.0103467	0.0642684	0.0831732	1.71332e-06	0.0140441	0.0167991	0.0181167	0.0181167		Average	-VRC	wt	0.037075	3.80722	0.0246671	1.54961e-06	0.0419197	1.54961e-06	0.0147308	0.0699176	0.0908483	1.54961e-06	0.017597	0.0192152	0.022206	0.0192602
		0.0361972	3.98043	0.0244551	1.46464e-06	0.0440858	1.46464e-06	0.01746	0.0694607	0.0962798	1.46464e-06	0.0197946	0.0203673	0.0247642	0.0203				∆rttA	0.0413335	4.18108	0.0347946	1.60268e-06	0.06995	1.60268e-06	0.0107218	0.073553	0.139466	1.60268e-06	0.121315	0.0189182	0.031201	0.0165953
		0.0332228	3.84196	0.0249976	1.47088e-06	0.0450957	1.47088e-06	0.0163856	0.0760239	0.093092	1.47088e-06	0.0189523	0.0204791	0.0237371	0.0193641			+VRC	wt	0.0300864	2.95343	0.0080312	1.67753e-06	0.0188739	1.67753e-06	0.00732557	0.0195858	0.0398867	0.199709	0.203598	1.67753e-06	0.791658	1.67753e-06
	∆rttA	0.0397165	4.07261	0.0321632	1.38188e-06	0.0700529	1.38188e-06	0.0116506	0.0724407	0.139319	1.38188e-06	0.11487	0.0183638	0.0297186	0.0168216				∆rttA	0.0191375	1.87076	0.0045001	1.48235e-06	0.00946823	1.48235e-06	0.0133239	0.0184987	0.208754	0.254872	0.287415	1.48235e-06	0.701472	1.48235e-06
		0.0429897	4.02297	0.0356047	1.83161e-06	0.0642419	1.83161e-06	0.00941814	0.0711563	0.128136	1.83161e-06	0.119392	0.0180395	0.031762	0.0158196		St. deviation	-VRC	wt	0.00435795	0.192947	0.000290024	1.41808e-07	0.00465381	1.41808e-07	0.00383451	0.00589105	0.0068353	1.41808e-07	0.00310561	0.00209311	0.00357849	0.00109535
		0.0412944	4.44766	0.0366159	1.59456e-06	0.0755551	1.59456e-06	0.0110966	0.077062	0.150943	1.59456e-06	0.129684	0.0203514	0.0321224	0.0171447				∆rttA	0.00163696	0.232195	0.00233429	2.24977e-07	0.0056573	2.24977e-07	0.00116246	0.00310599	0.0114042	2.24977e-07	0.0075921	0.0012517	0.00129636	0.000690923
+VRC	wt	0.0267057	2.82538	0.00795988	1.80578e-06	0.0167847	1.80578e-06	0.00690892	0.0176118	0.0367549	0.183086	0.188796	1.80578e-06	0.725039	1.80578e-06			+VRC	wt	0.00294931	0.111332	0.000699922	1.12596e-07	0.00190291	1.12596e-07	0.000832362	0.00262745	0.00330994	0.0144775	0.0128201	1.12596e-07	0.0599763	1.12596e-07
		0.0314206	3.00765	0.00736967	1.6319e-06	0.0205081	1.6319e-06	0.00678382	0.0185776	0.0433499	0.209559	0.210824	1.6319e-06	0.841357	1.6319e-06				∆rttA	0.00130184	0.129036	0.000893291	7.1573e-08	0.000934841	7.1573e-08	0.00177576	0.00147296	0.00558265	0.0171409	0.011324	7.1573e-08	0.0393901	7.1573e-08
		0.0321327	3.02727	0.00876405	1.59491e-06	0.0193288	1.59491e-06	0.00828398	0.022568	0.0395555	0.206481	0.211175	1.59491e-06	0.808578	1.59491e-06					µg/mg biomass
	∆rttA	0.0200937	1.80279	0.00483257	1.42975e-06	0.00897027	1.42975e-06	0.0141588	0.0181707	0.211581	0.257194	0.283055	1.42975e-06	0.67123	1.42975e-06
		0.0176549	1.78992	0.00348825	1.45344e-06	0.00888778	1.45344e-06	0.0112845	0.0172174	0.202323	0.236688	0.278919	1.45344e-06	0.687171	1.45344e-06					normalized to wt -VRC (fold)
		0.0196639	2.01957	0.00517949	1.56385e-06	0.0105466	1.56385e-06	0.0145282	0.020108	0.212357	0.270733	0.300271	1.56385e-06	0.746015	1.56385e-06		Average	-VRC	wt	1	1	1	1	1	1	1	1	1	1	1	1	1	1
		µg/mg biomass (biological triplicates)																	∆rttA	1.11486	1.0982	1.41057	1.03425	1.66867	1.03425	0.727848	1.05199	1.53515	1.03425	6.89408	0.984547	1.40507	0.861636
																		+VRC	wt	0.8115	0.775745	0.325584	1.08255	0.450239	1.08255	0.497297	0.280127	0.439048	128876	11.57	8.73025e-05	35.6507	8.70982e-05
																			∆rttA	0.516184	0.491372	0.182434	0.956592	0.225866	0.956592	0.90449	0.264579	2.29783	164474	16.3332	7.71447e-05	31.5894	7.69642e-05
																	St. deviation	-VRC	wt	0.117544	0.0506792	0.0117575	0.0915119	0.111017	0.0915119	0.260306	0.084257	0.0752386	0.0915119	0.176485	0.10893	0.16115	0.056871
																			∆rttA	0.0441527	0.060988	0.0946317	0.145183	0.134956	0.145183	0.0789138	0.0444236	0.12553	0.145183	0.431443	0.065141	0.058379	0.035873
																		+VRC	wt	0.0795498	0.0292424	0.0283748	0.0726606	0.0453942	0.0726606	0.0565049	0.0375792	0.0364337	9342.62	0.728538	5.85974e-06	2.70091	5.84603e-06
																			∆rttA	0.0351137	0.0338924	0.0362139	0.0461876	0.0223007	0.0461876	0.120548	0.021067	0.0614503	11061.4	0.643517	3.72482e-06	1.77385	3.7161e-06
